# Supplementary material for: Social capital, depressive symptomatology, and frailty among older adults in the western areas of China
Source: PLoS One. 2023 Oct 3;18(10):e0292236. doi: 10.1371/journal.pone.0292236 (PMC10547179; doi:10.1371/journal.pone.0292236)
Supplement: S1 Table — (XLS) [file pone.0292236.s001.xls]

## Sheet: dataset1
Supplementary Table 1. original data
id	People in the community are willing to help each other	The people in the community can live in harmony with each other	The people in the community are trustworthy	People have a consistent view of objective things	people in the community help each other	Taking care of a house or property	Consultation and communication with each other	Gathering or participating in group activities together	Communication at home or on the street	Do you often suffer from physical pain	Has your food intake decreased	Have you been affected due to vision issues	Have you been affected due to hearing problems	Can you pick up or lift an object weighing 10 pounds	Stand up from bed without the help of assistive tools	Have you ever walked continuously for 10 minutes or 400 meters in the past week	Have you had any frequent urination, urgency, or incomplete urination in the past week	Have there been any conditions that have affected sleep in the past month	Have you often forgotten where to put things in the past month	Have you been constantly distracted in the past month	Have you often made mistakes in dates or lost your way in the past month	Have you been disinterested in doing anything in the past month	Have you always been feeling down in the past month	Are you worried that something bad may happen to you	I often feel that I don't care about what's happening around me	People who originally thought they knew well acted in a way that surprised you	Do you have 5 or more chronic diseases	Do you often feel tired	Weight loss exceeding 9 pounds or decreased	Is there any difficulty climbing ten steps or one floor	Can you walk continuously for 10 minutes or 400 meters	age	gender	edu	ethnicity	marriage	occupation	residence	smoking	alcohol use	exercise	living alone	health	frailty	frailty or not	mental	depression	SP	SI
6211031117036	3	3	3	3	2	3	1	2	1	2	2	2	1	1	1	1	2	2	1	2	2	1	2	2	4	3	0	1	1	1	1	65	0	3	1	2	0	1	0	1	3	0	1	4	1	13	25	12	9
23113017	5	5	4	4	4	3	4	4	4	1	1	1	1	2	2	2	1	1	1	1	1	1	1	1	6	2	0	1	1	1	0	67	0	1	0	2	1	0	0	1	1	0	2	3	1	5	25	18	19
21113048	2	5	5	3	1	2	1	1	1	1	1	2	1	2	1	1	2	1	1	1	2	1	1	2	1	5	0	1	1	0	1	72	0	1	0	2	0	1	0	1	5	0	1	3	1	6	25	15	6
24116012	5	4	5	5	3	3	4	4	4	1	2	1	1	2	2	2	1	1	1	1	1	1	1	1	3	4	0	1	0	1	1	77	0	1	0	2	1	0	0	1	1	0	3	3	1	3	25	19	18
6312010107011	5	5	4	4	3	4	4	1	3	1	1	1	1	2	1	1	1	1	1	1	1	2	1	1	3	5	1	1	1	1	1	62	0	1	0	2	1	0	0	1	5	0	3	5	1	0	24	18	15
6312010333011	5	5	5	5	2	1	2	1	2	1	1	2	2	2	1	1	2	1	1	1	1	1	1	1	7	1	1	1	1	1	1	67	0	1	0	2	1	0	0	1	1	0	3	5	1	2	24	20	8
6312010823006	3	4	4	3	4	3	3	1	2	1	1	1	1	1	2	1	1	1	1	2	2	1	1	1	2	3	1	1	0	0	1	69	0	1	0	2	1	0	0	1	3	0	2	3	1	18	24	14	13
6311020103019	5	5	4	4	4	4	3	4	4	1	1	2	1	1	1	1	1	1	1	1	1	1	1	1	7	5	0	1	0	1	1	79	0	1	1	4	1	0	0	1	2	0	1	3	1	8	24	18	19
6122031539003	4	4	3	3	2	2	2	1	2	2	1	2	1	1	2	2	2	1	1	1	1	1	1	1	6	1	0	1	1	1	0	65	1	1	0	2	1	0	0	1	3	0	3	3	1	0	23	14	9
24112005	1	3	1	4	1	2	3	1	2	1	1	1	1	1	1	1	1	1	1	1	1	1	1	1	2	4	0	1	0	0	1	66	0	1	0	4	1	0	0	1	4	1	3	2	0	4	23	9	9
6211030217037	3	3	3	3	3	1	3	1	2	1	2	1	2	1	1	1	2	2	2	2	2	2	2	2	5	4	0	0	1	1	1	66	1	5	1	2	0	1	0	3	1	0	1	3	1	7	23	12	10
6211030216026	1	1	1	1	3	1	4	3	2	1	2	2	2	1	1	1	2	1	1	2	2	2	2	2	2	2	1	0	0	0	1	70	0	4	1	4	0	1	0	1	4	0	2	2	0	24	23	4	13
1306190545	5	5	5	5	1	1	1	1	1	1	1	1	1	2	2	2	1	1	1	1	1	1	1	1	7	2	1	1	1	1	0	76	1	3	0	2	1	0	0	1	1	0	3	4	1	0	23	20	5
6122020336051	5	5	5	5	2	2	4	4	4	1	2	1	2	2	1	1	2	1	1	1	1	1	1	1	2	1	1	1	0	1	1	77	0	1	0	4	1	0	0	1	5	0	3	4	1	20	23	20	16
22111005	4	5	5	4	4	3	4	4	4	1	1	1	1	2	1	2	2	2	1	1	1	1	1	1	4	4	0	1	1	1	0	78	0	2	0	4	1	0	0	1	1	1	3	3	1	2	23	18	19
6211030212040	5	5	5	5	1	2	1	1	1	1	1	1	2	1	2	1	2	1	1	1	1	1	1	1	1	4	1	1	0	0	1	79	0	3	1	4	1	1	0	1	4	1	3	3	1	15	23	20	6
6312051433084	4	5	4	4	1	1	2	3	2	1	1	2	1	1	1	2	2	1	1	1	1	1	1	1	6	4	0	1	1	0	0	79	1	1	0	2	1	0	0	1	1	0	3	2	0	2	23	17	9
6211030212041	5	5	5	5	1	2	1	1	1	1	2	1	2	1	2	1	1	1	1	1	1	1	1	1	1	4	0	1	0	0	1	81	0	1	1	4	1	1	1	5	3	1	3	2	0	15	23	20	6
6211031117027	4	4	4	3	3	3	3	2	2	2	2	2	2	2	2	2	2	2	1	2	2	2	2	2	3	2	0	0	0	0	1	88	1	5	1	2	0	1	0	1	1	0	1	1	0	25	23	15	13
21113027	3	3	3	3	2	2	2	2	2	1	1	1	2	2	2	2	2	1	1	1	1	1	1	1	7	6	1	1	1	0	0	62	0	1	0	2	1	0	0	1	1	0	2	3	1	7	22	12	10
6311020110014	3	4	4	2	3	1	3	3	3	1	1	1	1	1	1	2	1	1	1	1	1	1	1	1	3	2	0	1	0	0	0	66	0	2	1	2	1	1	0	1	3	0	3	1	0	10	22	13	13
6211011124002	5	5	4	4	4	4	3	3	3	2	2	1	2	2	1	1	2	1	1	1	2	1	1	1	4	3	0	1	1	1	1	69	0	1	1	4	1	0	0	1	2	1	2	4	1	12	22	18	17
6312010403001	5	5	4	4	4	3	4	4	4	1	2	1	2	2	2	1	2	2	1	1	1	1	1	1	2	1	1	1	0	0	1	69	0	1	0	2	1	0	0	1	1	0	3	3	1	4	22	18	19
251081	5	5	4	4	4	3	4	4	3	1	1	1	1	2	2	2	1	1	1	1	1	1	1	1	7	5	1	1	1	1	0	70	0	1	0	2	1	0	0	1	1	0	3	4	1	3	22	18	18
6211031117039	3	3	3	3	4	1	3	1	2	2	1	1	2	2	1	2	1	2	1	2	2	2	1	2	5	3	0	1	0	1	0	70	0	3	1	2	0	1	0	1	1	0	2	2	0	25	22	12	11
6312030103010	5	5	5	4	4	3	4	1	3	1	1	1	1	2	1	2	1	1	1	1	1	1	1	1	5	4	0	1	1	0	1	70	0	1	0	2	1	0	0	1	4	0	2	3	1	17	22	19	15
23117008	4	4	4	4	3	1	2	1	2	1	1	2	2	1	1	1	2	1	1	1	1	1	1	1	6	2	0	1	0	0	1	73	0	1	0	3	1	0	0	1	2	0	3	2	0	10	22	16	9
24115004	5	4	5	5	3	4	4	4	4	1	1	1	1	1	1	1	1	1	1	1	1	2	2	1	2	3	0	1	1	0	1	73	0	2	0	2	1	0	0	1	1	0	3	3	1	5	22	19	19
6312051436069	5	5	5	5	4	4	3	3	3	1	1	2	1	1	1	1	2	1	1	1	1	1	1	1	5	4	0	1	0	1	1	73	1	2	0	2	1	0	1	1	5	0	3	3	1	25	22	20	17
1400820633	5	5	5	5	3	3	4	3	4	1	1	2	2	2	1	1	1	1	1	1	1	1	1	1	5	2	0	1	1	1	1	75	0	1	0	2	1	1	0	1	5	0	3	4	1	25	22	20	17
23118010	3	2	4	4	4	3	4	4	4	1	1	1	1	1	2	2	1	1	1	1	2	1	1	1	6	5	0	1	0	1	0	82	1	2	0	2	1	0	0	1	1	0	3	2	0	7	22	13	19
6111020726043	3	3	3	3	1	1	1	1	1	2	2	2	2	1	1	1	2	1	1	1	1	1	1	1	6	6	0	0	0	1	1	65	0	2	1	4	0	1	0	1	1	0	3	2	0	15	21	12	5
24113033	5	5	5	5	1	1	1	4	1	1	2	1	1	1	1	1	2	1	1	1	1	1	2	1	5	1	0	1	0	0	1	69	0	1	0	2	1	0	0	1	5	0	3	2	0	20	21	20	8
6211030211037	2	2	2	2	3	3	2	2	3	1	1	1	1	1	1	1	2	2	1	1	1	1	1	1	5	2	0	1	0	1	1	69	0	2	1	2	0	1	0	1	1	0	3	3	1	2	21	8	13
1406270622	3	4	4	4	2	3	1	1	3	1	1	2	1	2	1	1	2	1	1	1	2	1	1	2	1	1	0	1	1	0	1	71	0	1	0	2	1	0	0	1	1	0	3	3	1	12	21	15	10
22116003	4	5	5	4	4	3	3	3	3	1	2	2	2	2	1	2	1	1	1	1	1	1	1	2	3	2	0	1	0	1	0	75	1	1	0	2	1	0	0	1	1	0	3	2	0	8	21	18	16
6312010823003	4	4	4	4	3	2	2	2	2	1	1	2	2	1	2	1	2	1	1	1	1	1	1	1	6	7	0	1	0	0	1	64	0	3	0	4	1	0	0	#NULL!	4	1	1	2	0	9	20	16	11
1506010591	5	5	5	5	4	4	4	4	4	1	2	1	2	2	1	1	1	1	1	1	1	1	1	1	2	1	1	1	0	1	1	65	0	1	0	2	1	0	0	1	5	0	3	4	1	20	20	20	20
6311020103029	5	4	4	5	4	3	3	4	4	1	2	1	2	2	2	2	1	1	1	1	1	1	1	1	5	4	1	1	0	1	0	67	0	1	0	4	1	0	0	1	1	0	3	3	1	4	20	18	18
6122020336048	5	5	5	5	4	4	4	4	4	1	1	1	1	2	2	1	1	1	1	1	1	1	1	1	1	1	0	1	0	1	1	68	0	1	0	2	1	0	0	1	5	0	3	3	1	20	20	20	20
24114006	5	4	4	3	3	4	3	4	4	1	2	2	2	1	1	1	1	1	1	1	1	2	2	2	2	3	0	1	0	0	1	69	1	3	0	2	1	0	0	1	1	0	2	2	0	11	20	16	18
21112017	5	5	5	4	2	2	2	1	2	1	1	2	1	2	1	1	2	1	1	1	1	1	1	1	6	1	0	1	0	1	1	71	0	1	0	4	1	0	0	1	5	1	3	3	1	14	20	19	9
6111020118014	3	3	3	3	2	2	1	1	2	1	1	1	1	1	1	1	2	1	1	1	1	1	1	1	5	3	0	1	0	0	1	71	0	3	0	4	0	1	0	1	3	0	1	2	0	10	20	12	8
6122031339013	5	5	5	5	4	3	4	4	4	1	2	1	1	1	2	1	2	1	1	1	1	1	1	1	7	1	0	1	0	1	1	71	0	2	0	2	1	0	0	1	3	0	3	3	1	11	20	20	19
6122031433043	4	4	4	4	1	1	1	1	1	1	2	2	1	2	1	2	2	1	1	1	1	1	1	1	7	2	1	1	1	1	0	72	0	2	0	2	1	1	0	1	1	0	2	4	1	0	20	16	5
21111007	4	4	4	4	4	#NULL!	2	2	2	1	1	1	1	1	1	1	1	1	1	1	1	1	1	1	2	5	1	1	0	1	1	74	0	1	0	4	1	0	0	1	2	1	3	4	1	1	20	16	#NULL!
1408200602	5	5	5	5	4	2	4	4	4	1	1	1	2	1	1	1	2	1	1	1	1	1	1	1	6	1	0	1	0	1	1	75	0	1	0	2	1	0	0	1	3	0	3	3	1	1	20	20	18
6312010333012	5	4	5	4	1	1	1	1	1	1	1	2	2	1	1	1	2	1	1	1	1	1	2	1	7	1	0	1	1	1	1	75	1	3	0	2	1	0	0	1	5	0	3	4	1	6	20	18	5
24114003	5	4	5	5	2	3	4	4	4	1	1	2	2	1	1	2	1	1	1	1	1	1	1	1	2	3	0	1	0	1	0	76	1	3	0	2	1	0	0	1	3	0	2	2	0	8	20	19	17
6211030215012	5	5	4	4	4	3	3	3	3	2	2	2	2	1	1	1	1	1	1	1	1	1	1	1	6	5	0	0	0	0	1	76	1	4	1	2	0	1	1	1	2	0	1	1	0	14	20	18	16
6211011126002	4	4	4	4	1	1	1	1	1	1	1	2	1	1	1	1	1	1	2	1	1	2	1	2	1	1	0	1	1	0	1	77	1	2	1	1	1	0	0	1	1	0	2	3	1	9	20	16	5
24113024	5	5	5	3	1	1	1	1	1	2	1	2	1	2	2	2	1	1	1	1	1	1	1	2	4	4	0	1	1	1	0	80	1	1	0	2	1	0	0	1	1	0	2	3	1	5	20	18	5
6211031117041	3	3	3	3	4	2	3	2	1	2	2	1	2	1	1	2	1	2	1	2	1	2	1	2	4	4	1	0	0	1	1	83	0	4	1	2	0	1	0	1	1	0	1	3	1	10	20	12	12
6312010401001	3	2	2	2	1	1	1	1	1	1	2	1	2	1	1	1	2	1	2	1	1	2	1	1	6	2	0	1	0	0	1	64	0	1	0	2	1	0	1	1	5	0	2	2	0	8	19	9	5
23115007	2	2	3	3	3	4	3	4	4	1	1	1	2	2	2	2	2	1	1	1	1	1	1	2	7	1	0	1	1	1	0	67	0	1	0	2	1	0	0	1	1	0	2	3	1	1	19	10	18
24114005	2	4	4	3	2	2	1	1	2	1	2	2	2	1	1	1	1	1	1	1	1	1	1	1	1	5	0	1	0	0	1	68	0	1	0	2	1	0	0	1	1	0	3	2	0	12	19	13	8
24113009	5	4	4	4	3	2	4	4	4	1	1	2	2	1	1	1	2	1	1	1	1	1	1	1	2	4	0	1	1	1	1	70	0	1	0	2	1	0	0	1	5	0	1	4	1	9	19	17	17
6312010428033	1	1	1	1	1	1	1	1	1	1	1	1	1	2	2	2	2	1	1	1	1	1	1	1	5	5	0	1	1	0	0	70	0	1	0	2	1	0	0	1	3	0	3	2	0	2	19	4	5
23113018	5	4	5	5	4	3	4	4	4	1	1	1	2	1	1	1	2	1	1	1	1	1	1	2	5	1	0	1	1	1	1	72	1	2	0	2	1	0	1	1	1	0	2	4	1	4	19	19	19
23116010	5	5	5	4	4	3	4	4	4	1	1	1	2	1	1	1	1	1	1	1	1	1	1	2	7	5	1	1	0	1	1	72	0	1	0	2	1	0	0	1	1	0	3	4	1	1	19	19	19
6312051403137	4	4	5	5	4	3	4	4	3	1	2	2	2	1	2	2	1	1	1	1	1	1	1	1	6	5	0	1	0	1	0	73	0	2	0	2	1	0	0	1	5	0	1	2	0	14	19	18	18
22112004	3	4	4	2	4	2	2	2	3	1	1	2	1	1	1	1	2	1	2	1	1	2	2	2	1	5	0	0	0	0	1	74	1	3	0	2	1	0	1	1	5	0	3	1	0	12	19	13	13
1407140524	4	5	5	5	4	4	3	4	4	1	1	1	2	1	1	2	1	1	1	1	1	1	1	1	5	5	1	1	0	1	0	74	0	1	0	2	1	0	0	1	3	0	3	3	1	13	19	19	19
6312010436009	5	5	5	5	2	1	3	3	3	1	2	1	1	2	1	1	2	1	1	1	1	1	1	1	1	3	0	1	1	0	1	75	1	1	0	2	1	0	0	1	1	0	1	3	1	25	19	20	12
23117009	5	4	5	5	4	3	4	3	3	1	1	1	1	2	1	2	1	1	1	1	1	1	1	2	2	5	0	1	0	1	0	78	0	1	0	4	1	0	0	1	1	0	1	2	0	16	19	19	17
6211030216017	5	5	3	3	1	1	1	1	1	1	1	1	1	1	1	2	1	1	1	1	2	2	1	1	1	1	0	1	1	1	1	78	0	3	1	4	1	1	0	1	2	1	3	4	1	12	19	16	5
6211030213009	4	4	3	4	3	3	4	4	2	1	2	1	2	1	2	1	1	1	1	1	1	1	1	1	2	5	1	1	0	0	1	79	0	3	1	4	0	1	0	1	4	1	2	3	1	22	19	15	16
6312051436078	4	4	4	4	3	3	3	3	3	1	1	1	1	1	1	1	1	1	1	1	1	1	1	1	5	2	0	1	0	0	1	82	1	1	0	4	1	0	0	1	5	0	3	2	0	25	19	16	15
6122031439010	4	4	4	4	4	2	4	4	4	1	2	1	2	1	1	1	2	1	2	2	2	2	2	2	7	5	0	1	0	1	1	63	0	1	0	2	1	0	0	1	3	0	3	3	1	8	18	16	18
1506010564	5	4	4	5	4	3	3	4	3	1	1	1	1	2	2	2	1	1	1	1	1	1	1	1	6	1	1	1	1	1	0	65	1	2	0	2	1	0	0	1	1	0	3	4	1	7	18	18	17
6312030103009	5	5	5	4	4	3	4	1	3	1	1	1	1	2	1	2	1	1	1	1	2	1	1	1	5	4	0	1	1	1	0	66	1	3	0	2	1	0	0	1	4	0	1	3	1	17	18	19	15
6312010410003	4	4	4	4	4	4	3	1	2	1	2	1	1	1	1	1	1	1	1	1	1	1	1	1	2	5	1	1	1	0	1	67	1	3	0	2	1	0	0	1	3	0	3	4	1	16	18	16	14
6312051436067	5	5	5	5	4	3	4	2	4	1	1	1	1	1	1	1	2	1	1	1	1	1	1	2	1	4	0	1	0	0	1	67	0	2	1	2	1	0	0	1	1	0	3	2	0	20	18	20	17
6211011125015	5	5	5	5	2	3	1	1	3	1	2	1	2	1	1	1	2	1	1	1	2	2	1	2	5	2	1	1	0	0	1	68	0	3	1	2	0	1	0	1	2	0	3	3	1	20	18	20	10
21118011	5	4	5	4	4	3	4	4	4	1	1	2	2	1	1	1	2	1	2	2	2	1	1	2	7	1	0	1	0	1	1	70	1	2	0	#NULL!	1	0	0	1	1	0	3	3	1	3	18	18	19
6211031117031	3	5	4	3	2	4	2	3	2	2	2	2	2	1	1	1	1	2	1	2	1	2	1	2	2	3	0	1	1	1	1	73	0	4	1	2	0	1	0	1	1	0	1	4	1	17	18	15	13
6312060933034	5	5	4	5	1	1	2	2	2	2	2	2	2	1	1	1	2	1	2	2	2	2	2	2	2	3	0	0	0	0	1	74	1	1	1	4	0	1	1	1	5	1	1	1	0	9	18	19	8
110178	3	2	3	2	2	2	2	3	3	2	1	2	2	2	2	2	1	2	2	1	1	2	2	2	7	3	1	1	0	1	0	75	0	5	0	2	0	1	0	1	5	0	1	3	1	10	18	10	12
24112003	5	4	4	5	2	3	3	3	3	1	2	1	2	2	2	2	1	1	1	1	1	1	1	2	2	3	0	1	0	0	0	75	0	1	0	4	1	0	0	1	1	1	2	1	0	4	18	18	14
6211031117043	3	3	3	3	4	1	3	1	1	1	2	2	2	1	1	2	1	2	1	2	1	2	1	2	4	4	0	0	1	1	1	77	1	2	1	2	1	0	1	2	1	0	2	3	1	11	18	12	10
1408200655	5	5	5	5	1	4	4	4	4	1	1	1	2	2	2	2	1	1	1	1	1	1	1	1	5	1	0	1	0	1	0	78	0	1	0	2	1	0	0	1	3	0	3	2	0	14	18	20	17
6211031117003	1	1	1	1	2	2	2	2	2	2	2	2	2	2	2	2	2	2	2	2	2	2	2	2	4	2	1	0	0	0	0	78	1	1	1	2	0	1	0	1	1	0	3	1	0	25	18	4	10
6312010636007	4	4	4	4	3	1	3	1	3	1	2	1	1	1	1	1	1	1	1	1	1	1	1	1	5	4	0	1	0	1	1	78	0	1	0	2	1	0	0	1	1	0	1	3	1	10	18	16	11
110115	3	3	3	2	2	3	3	2	2	1	2	2	2	2	1	1	2	2	1	2	2	2	2	2	5	3	1	1	0	1	1	79	0	2	1	2	0	1	0	1	5	0	3	4	1	19	18	11	12
23111002	4	4	4	4	4	3	3	3	2	1	1	1	1	1	1	1	1	1	1	1	1	1	2	1	2	2	1	0	1	0	1	79	0	1	0	4	1	0	0	1	4	1	1	3	1	18	18	16	15
6312030103006	5	5	4	4	4	3	4	4	3	1	2	1	1	1	1	2	1	1	1	1	2	1	1	1	6	4	0	1	1	1	0	64	1	1	1	2	1	0	1	3	5	0	3	3	1	8	17	18	18
6211011123001	4	4	4	4	1	1	1	1	2	1	1	1	2	2	1	1	1	1	1	1	1	1	1	1	5	2	0	1	0	1	1	65	0	3	1	2	0	1	0	1	5	0	3	3	1	15	17	16	6
6211021137003	4	4	4	4	4	4	4	4	4	1	1	2	2	2	1	1	2	1	1	1	2	1	1	1	2	3	1	1	0	1	1	66	0	4	1	2	0	1	0	1	2	0	3	4	1	14	17	16	20
6312010121001	5	5	5	5	4	2	4	1	4	1	1	1	2	2	2	2	1	1	1	1	2	1	1	1	6	5	1	1	1	1	0	66	1	3	0	2	1	0	0	1	1	0	3	4	1	15	17	20	15
21118004	4	4	4	3	3	4	2	2	2	1	1	1	1	1	1	1	1	1	1	1	1	1	1	1	6	6	0	1	0	1	1	67	0	1	0	2	1	0	0	1	4	0	3	3	1	16	17	15	13
6111020903065	5	5	4	4	4	4	4	4	4	2	2	2	2	1	1	1	2	1	2	2	2	1	1	1	7	5	0	0	0	1	1	68	0	2	1	4	1	0	0	1	5	0	1	2	0	11	17	18	20
6312051436065	4	4	4	4	2	2	3	3	3	1	1	1	1	1	1	1	2	1	1	1	1	1	1	1	5	4	0	1	0	1	1	68	1	1	0	2	1	0	0	1	5	0	1	3	1	20	17	16	13
22112001	4	5	4	5	3	3	4	4	4	1	1	1	2	2	1	2	1	1	1	1	1	1	1	1	5	4	0	1	0	1	0	69	0	1	0	2	1	0	0	1	1	0	3	2	0	6	17	18	18
1306190569	4	4	4	4	2	1	1	1	1	1	1	2	2	2	1	2	2	1	1	1	1	1	1	1	6	1	0	1	1	1	0	69	0	1	0	4	1	1	0	1	1	1	3	3	1	6	17	16	6
6311020105008	4	4	4	3	2	1	4	1	4	1	1	2	2	2	1	1	2	1	1	1	2	1	1	1	1	1	1	1	0	0	1	69	0	1	1	2	1	1	0	1	1	0	3	3	1	5	17	15	12
22118007	4	4	4	3	4	4	4	4	4	1	2	2	1	1	1	1	1	1	1	1	1	1	1	1	7	7	0	1	0	1	0	72	1	1	0	2	1	0	1	1	4	0	3	2	0	6	17	15	20
6111020427021	4	4	4	4	4	1	3	1	3	1	1	2	2	1	1	1	2	1	1	1	1	1	1	2	1	2	0	1	0	0	1	72	0	1	1	2	0	1	0	1	3	0	3	2	0	7	17	16	12
6122031503118	5	4	5	4	4	3	3	4	3	1	2	1	1	2	2	2	2	1	1	1	1	1	1	1	6	1	0	1	0	1	0	72	0	1	0	2	1	0	0	1	1	0	3	2	0	11	17	18	17
6211031117038	2	3	3	3	2	1	2	3	2	2	1	1	2	1	1	1	2	2	2	2	2	1	2	2	4	3	0	0	0	1	1	73	1	5	1	2	0	1	1	3	3	0	1	2	0	7	17	11	10
6211081114019	3	4	4	4	1	1	1	1	1	1	2	1	1	1	1	1	2	1	1	1	1	1	1	1	2	3	0	1	0	0	1	75	0	1	1	4	0	1	0	1	2	0	3	2	0	13	17	15	5
6312010823008	4	4	3	4	4	4	1	1	2	1	2	2	2	1	2	1	2	2	1	1	1	1	1	1	6	5	0	1	0	1	1	75	0	1	0	2	1	0	0	#NULL!	2	0	1	3	1	10	17	15	12
24117004	5	4	5	4	3	4	3	4	4	1	2	2	2	2	1	1	2	1	1	1	1	1	2	1	6	4	0	1	0	1	1	76	0	1	0	4	1	0	0	1	1	1	1	3	1	14	17	18	18
6111020903059	5	4	3	3	4	3	3	3	3	1	1	1	1	2	1	1	1	1	1	1	1	1	1	1	7	1	0	1	0	1	1	76	0	1	1	2	0	1	0	1	3	0	3	3	1	13	17	15	16
6312010329009	3	4	3	3	2	2	1	1	2	1	2	1	2	1	1	2	2	2	1	1	2	2	2	2	5	2	1	1	0	0	1	76	1	2	0	2	1	0	0	1	2	0	1	3	1	19	17	13	8
6312051403138	5	5	4	4	4	3	3	4	4	1	2	2	2	2	2	2	1	1	1	1	1	1	1	1	6	1	0	1	0	1	0	76	0	1	0	2	1	0	0	1	1	0	3	2	0	2	17	18	18
6111020903053	5	5	5	4	4	4	4	4	4	2	2	1	1	#NULL!	2	1	1	1	1	1	1	1	2	1	6	1	0	1	1	1	1	77	1	2	1	2	1	0	1	1	5	0	2	4	1	12	17	19	20
24116004	5	5	5	5	4	4	4	4	4	1	1	1	2	1	2	1	2	1	1	1	1	1	1	1	4	3	1	1	1	0	1	80	1	1	0	2	1	0	0	1	5	0	3	4	1	15	17	20	20
6211041146009	4	4	4	4	1	1	1	1	2	1	1	2	2	2	2	2	1	1	1	1	1	1	1	2	1	7	1	1	1	0	0	89	0	2	1	2	0	1	0	1	1	0	3	3	1	14	17	16	6
1506010568	5	4	4	5	4	3	3	4	4	1	1	2	2	1	1	1	2	1	1	1	1	1	1	1	6	1	0	1	0	0	1	65	0	1	0	2	1	0	0	1	5	0	1	2	0	13	16	18	18
6211030217022	4	4	4	4	4	4	4	4	4	2	2	2	2	1	1	1	2	2	2	2	2	2	2	2	4	2	0	1	0	1	1	65	0	3	1	2	0	1	0	1	2	0	1	3	1	25	16	16	20
6311020119015	2	3	3	3	2	2	2	3	4	1	1	2	1	1	1	1	2	1	1	1	1	1	1	1	3	2	0	1	0	1	1	65	0	1	1	4	0	1	0	1	5	0	3	3	1	3	16	11	13
6211020433013	3	4	3	2	2	1	2	1	3	1	2	2	2	1	1	1	1	1	1	1	1	1	1	1	1	3	1	1	0	0	1	66	1	3	1	2	0	1	0	2	3	0	3	3	1	13	16	12	9
6211030212019	5	5	5	5	1	1	4	1	4	1	2	2	2	1	1	1	2	1	1	1	1	1	1	1	5	1	1	1	0	1	1	66	0	1	1	2	0	1	0	1	1	0	3	4	1	25	16	20	11
6312010603084	4	4	5	4	4	4	3	3	4	1	2	2	2	1	1	1	2	1	1	1	1	1	1	1	5	1	0	1	0	1	1	67	0	1	0	2	1	0	0	1	1	0	2	3	1	5	16	17	18
6211020436020	3	4	4	3	1	1	4	3	3	1	1	2	2	1	1	1	1	2	1	1	1	1	1	1	5	1	1	1	1	1	1	68	0	3	1	4	0	1	0	1	1	1	2	5	1	18	16	14	12
6211030212046	5	5	5	5	2	1	2	1	2	2	1	2	2	1	2	2	1	1	1	1	1	1	1	1	1	1	0	1	0	1	0	68	1	3	1	2	0	0	0	1	2	0	2	2	0	15	16	20	8
21112013	5	5	5	4	4	4	2	1	2	1	1	2	2	1	1	1	1	1	1	2	1	1	1	1	1	4	1	1	0	0	1	69	0	1	0	2	0	1	0	1	1	0	3	3	1	9	16	19	13
6211030212018	5	5	5	5	1	1	4	1	4	1	2	1	2	1	1	1	2	1	1	1	1	1	1	1	5	1	0	1	0	1	1	69	0	3	0	2	0	1	0	1	1	0	3	3	1	25	16	20	11
6312051431084	4	4	3	3	3	2	2	2	2	1	2	2	2	2	2	2	1	1	1	1	1	1	1	1	5	1	0	1	0	1	0	70	0	1	0	2	1	0	0	1	1	0	1	2	0	18	16	14	11
6111020927008	4	4	4	4	2	2	2	2	2	1	1	1	1	1	1	1	2	1	1	1	2	1	1	1	5	3	0	1	0	1	1	71	0	3	1	4	1	1	0	1	4	1	2	3	1	9	16	16	10
6211040846037	4	5	5	5	1	1	2	2	2	1	1	2	2	1	1	1	2	1	1	1	2	1	2	1	1	2	1	1	0	0	1	71	0	1	1	2	0	1	0	1	1	0	2	3	1	13	16	19	8
6211020333011	4	4	4	4	3	3	3	4	3	1	2	2	2	1	1	1	2	1	2	1	2	2	1	1	3	4	1	1	0	0	1	72	0	1	1	4	0	1	0	1	3	0	2	3	1	13	16	16	16
250973	4	4	4	3	1	1	2	2	2	1	1	1	1	1	1	1	1	1	1	1	1	1	1	1	3	#NULL!	1	1	1	1	1	74	1	3	0	2	0	1	0	1	4	0	1	5	1	10	16	15	8
6211030211038	2	2	3	3	2	1	1	1	1	1	2	1	2	1	1	1	2	1	1	2	2	2	1	1	4	3	0	1	1	1	1	74	1	5	1	2	0	1	0	1	1	0	2	4	1	4	16	10	6
6311020117003	4	4	5	4	2	2	1	1	1	2	2	2	2	1	1	1	1	1	1	1	1	2	1	1	4	3	1	1	0	0	1	74	0	1	1	2	1	0	0	1	5	0	2	3	1	21	16	17	7
21118018	4	4	4	4	4	3	4	3	4	1	1	1	2	2	1	2	2	1	1	1	1	1	1	1	1	4	0	1	0	1	1	76	0	1	0	2	1	0	0	1	1	0	3	3	1	20	16	16	18
1307230619	4	4	4	4	1	1	1	1	1	1	1	2	2	2	1	2	1	1	1	1	1	1	1	1	5	1	0	1	1	1	0	77	0	1	0	4	1	1	0	1	1	0	3	3	1	10	16	16	5
6211020734031	5	5	5	4	2	2	3	2	2	1	1	2	2	1	1	1	1	2	1	1	2	2	1	2	2	3	1	1	0	1	1	80	0	1	1	4	0	1	1	1	5	1	3	4	1	20	16	19	11
6211031113006	3	3	3	3	1	3	3	1	3	2	2	1	2	1	1	1	1	1	1	1	2	1	1	1	4	4	0	1	0	0	1	81	0	2	1	4	0	1	0	1	1	0	2	2	0	10	16	12	11
6211031117010	3	3	3	3	2	2	2	2	2	2	2	2	2	1	2	1	2	2	2	2	2	2	2	2	3	3	0	0	0	0	1	86	0	1	1	2	0	1	0	1	1	1	1	1	0	23	16	12	10
24116002	5	5	5	5	4	4	4	4	4	1	1	1	2	2	2	2	1	1	1	1	1	1	1	1	6	6	1	1	0	1	0	65	0	1	0	2	1	0	0	1	3	0	3	3	1	15	15	20	20
6122020836046	5	5	5	5	2	2	4	3	4	1	2	2	1	1	1	1	2	2	1	1	1	1	1	1	1	1	0	1	0	1	1	65	0	1	0	2	1	0	0	1	5	0	3	3	1	20	15	20	15
6211041144035	5	5	5	3	1	1	1	1	1	2	1	2	2	2	1	1	2	1	1	1	2	2	1	1	1	2	0	1	0	1	1	67	1	6	1	2	0	1	0	1	3	0	3	3	1	25	15	18	5
6312010428001	4	4	4	3	2	1	1	#NULL!	2	1	1	1	1	1	2	1	2	2	2	1	1	1	1	1	2	3	1	1	0	0	1	67	0	1	0	2	1	0	0	1	2	0	3	3	1	13	15	15	#NULL!
6312010722001	4	4	4	4	3	1	2	2	2	1	2	2	2	1	1	1	2	1	1	1	1	1	1	1	5	2	0	1	0	0	1	67	0	2	0	2	1	0	0	1	3	1	3	2	0	15	15	16	10
22111006	5	5	4	4	3	4	3	2	3	1	1	1	2	1	1	1	2	1	1	1	1	2	1	2	1	2	0	0	0	0	1	68	0	1	0	2	0	1	0	1	1	0	2	1	0	19	15	18	15
24113004	5	5	5	5	4	4	4	1	4	1	1	2	2	2	2	2	1	1	1	1	1	1	2	1	5	3	1	1	1	1	0	70	0	1	0	2	1	0	0	1	3	0	1	4	1	20	15	20	17
6211020737005	3	3	3	3	2	1	1	1	2	1	1	2	2	1	2	1	1	1	1	1	2	1	1	1	3	5	0	1	0	1	1	70	1	4	1	2	0	1	0	1	1	0	2	3	1	20	15	12	7
6211070437005	3	3	3	3	2	1	1	1	2	1	2	2	1	1	1	1	1	1	1	1	2	1	1	1	3	5	1	1	0	0	1	70	1	4	1	2	0	1	0	1	1	0	2	3	1	20	15	12	7
23118002	5	5	4	4	4	3	4	4	4	1	2	1	2	2	2	2	1	1	1	1	1	1	1	2	2	2	0	1	0	1	0	71	0	1	0	2	1	0	0	1	1	0	1	2	0	6	15	18	19
1406270606	3	3	3	3	2	1	1	2	2	1	2	2	2	1	1	1	2	1	1	1	1	1	1	1	3	2	0	1	0	0	1	71	1	1	0	2	1	0	0	1	5	0	1	2	0	10	15	12	8
6211020438019	5	5	4	4	2	2	2	3	2	2	2	2	2	1	1	1	2	1	2	2	1	2	2	2	3	2	0	0	0	0	1	71	0	4	1	2	0	1	0	1	1	0	2	1	0	17	15	18	11
6211030217008	3	3	3	3	3	3	3	3	3	2	2	2	2	2	2	2	2	2	2	2	2	2	2	2	3	2	0	0	0	0	0	71	0	1	1	4	0	1	0	1	1	0	1	0	0	25	15	12	15
24115008	5	5	5	5	4	4	4	1	4	1	1	1	2	2	2	2	1	2	1	1	1	1	2	1	4	4	1	1	0	1	0	72	0	1	0	4	1	0	0	1	3	1	3	3	1	17	15	20	17
6312010103039	5	4	5	5	3	4	4	4	4	1	1	2	2	2	1	1	2	1	1	1	1	1	1	2	5	3	1	0	0	1	1	73	0	1	0	4	1	0	0	1	1	1	1	3	1	16	15	19	19
6312040234013	4	4	4	4	2	2	2	2	1	1	2	1	2	2	1	2	1	1	1	1	1	1	1	1	2	2	0	1	0	1	0	75	0	1	0	2	0	1	0	1	1	0	2	2	0	20	15	16	9
6312090436035	5	5	5	5	1	1	3	1	3	2	1	2	2	1	1	1	1	2	1	1	2	2	2	1	1	1	0	1	0	0	1	77	1	1	0	2	1	1	0	1	1	0	2	2	0	20	15	20	9
6211030213017	5	5	5	5	3	3	3	3	4	1	1	1	2	1	1	1	2	1	2	2	2	1	1	2	2	1	1	1	1	1	1	80	0	3	1	2	0	1	0	1	1	0	2	5	1	5	15	20	16
6211030217029	4	3	5	3	2	3	2	4	2	2	2	2	1	1	1	1	2	2	1	2	1	2	1	2	5	3	1	1	1	1	1	80	0	1	1	3	0	1	0	1	1	0	1	5	1	20	15	15	13
6211031117014	3	2	3	2	3	2	3	2	1	1	2	2	1	1	1	2	1	2	1	2	1	2	1	2	6	3	0	0	1	1	1	82	0	2	1	2	0	1	0	1	2	0	2	3	1	16	15	10	11
1407140553	5	5	5	5	1	2	3	4	4	1	1	1	1	2	2	2	1	1	1	1	1	1	1	1	6	1	0	1	0	1	0	83	0	1	0	4	1	0	0	1	5	1	2	2	0	8	15	20	14
6111020127017	4	4	4	4	3	1	3	1	3	1	2	2	2	1	2	1	1	2	1	1	1	1	1	2	6	1	0	1	0	1	0	84	1	1	1	2	0	1	0	1	5	0	1	2	0	21	15	16	11
250829	5	5	4	5	4	3	4	3	3	1	2	1	1	2	2	2	1	1	1	1	1	1	1	1	6	2	0	1	0	1	0	85	0	1	0	2	0	1	0	1	1	0	3	2	0	7	15	19	17
6211031117045	3	3	3	3	3	2	3	2	2	1	2	2	1	1	1	2	2	2	2	2	2	2	2	2	2	2	0	0	0	0	1	86	1	4	1	2	0	1	0	1	1	0	1	1	0	0	15	12	12
6111020110035	4	4	4	4	3	1	3	3	3	1	2	2	1	1	1	1	2	1	1	1	2	1	1	1	3	2	0	1	0	0	1	66	0	2	1	4	0	1	0	1	4	1	2	2	0	13	14	16	13
6111020726026	3	3	3	3	2	1	2	1	1	1	2	1	1	2	1	1	2	1	1	1	1	1	1	1	5	4	1	1	0	1	1	66	0	1	1	2	1	0	0	1	5	0	3	4	1	12	14	12	7
6211041144009	4	4	4	4	2	1	1	2	2	2	2	1	2	1	1	1	2	2	2	2	2	2	2	2	3	3	0	0	0	1	1	66	0	2	1	2	1	1	0	1	1	0	2	2	0	21	14	16	8
6312010329010	4	4	4	4	3	3	3	3	3	1	2	2	2	1	1	1	2	1	1	2	2	2	2	1	5	4	0	1	1	0	1	66	1	1	0	2	1	0	0	1	1	0	2	3	1	15	14	16	15
6312101136028	5	5	5	5	4	4	4	4	4	1	2	1	2	2	1	1	2	1	1	1	1	1	1	1	1	1	0	1	0	0	1	66	0	1	1	2	1	0	0	1	5	0	3	2	0	25	14	20	20
1408200631	3	3	3	3	2	1	2	2	2	1	2	1	1	2	1	1	1	1	1	1	1	1	2	2	3	3	0	1	0	1	1	67	0	1	0	3	1	0	0	1	5	0	1	3	1	10	14	12	9
250784	5	5	5	4	1	1	2	2	2	1	2	2	2	2	1	1	1	1	1	1	1	1	1	1	3	3	0	1	0	1	1	68	0	1	0	3	1	0	0	1	3	1	2	3	1	12	14	19	8
23113003	2	5	3	3	1	1	3	3	3	1	2	1	1	2	1	1	1	1	1	1	1	1	1	1	2	5	0	1	0	1	1	68	0	1	0	2	1	0	0	1	5	0	2	3	1	15	14	13	11
631201031103	5	5	5	5	4	3	4	4	4	2	2	2	2	1	1	1	2	2	2	2	2	2	2	2	3	2	0	1	0	1	1	68	1	2	0	2	1	0	0	1	2	1	2	3	1	12	14	20	19
6111020927002	4	4	5	4	4	2	4	4	4	1	1	2	2	1	1	1	2	1	1	2	2	1	1	1	5	1	0	1	0	0	1	68	0	3	1	2	0	1	0	1	5	0	1	2	0	12	14	17	18
6211011144036	5	5	5	5	1	1	1	1	1	2	2	2	2	1	1	1	2	1	1	1	2	1	1	1	1	2	0	1	0	1	1	68	0	1	1	3	1	0	0	1	5	1	2	3	1	25	14	20	5
6211030216001	5	4	5	4	2	2	2	1	3	1	1	1	2	2	1	1	2	1	1	1	2	1	1	2	4	2	0	1	0	1	1	68	0	2	1	2	0	1	0	1	1	0	3	3	1	9	14	18	10
6211030217016	4	4	4	4	4	4	4	4	4	2	2	2	2	1	1	2	2	2	2	2	2	2	2	2	2	2	0	0	0	1	0	69	0	1	1	2	0	1	0	1	1	0	1	1	0	25	14	16	20
6312010311003	5	5	5	5	4	3	4	4	4	2	2	2	2	1	1	1	2	2	2	2	2	2	2	2	3	2	0	1	0	1	1	69	1	2	0	2	1	0	0	1	2	1	2	3	1	12	14	20	19
6311020103024	5	5	4	4	4	3	4	3	3	2	2	2	2	2	1	1	2	1	1	1	1	1	1	1	6	5	0	1	0	0	1	70	0	1	0	2	1	1	0	1	5	0	1	2	0	7	14	18	17
21113034	5	5	5	5	3	3	2	1	3	1	1	1	2	2	1	2	#NULL!	1	1	1	1	1	2	2	7	4	0	1	0	1	0	71	1	1	0	#NULL!	1	0	0	1	5	0	1	2	0	24	14	20	12
21118013	4	4	3	3	2	2	1	2	1	1	1	1	1	1	1	1	1	1	1	1	1	1	1	1	6	5	1	1	1	0	1	71	1	1	0	2	1	0	0	1	5	0	3	4	1	6	14	14	8
1307230601	5	5	5	5	1	2	3	2	3	1	2	1	1	2	1	1	2	2	1	1	1	1	1	1	2	2	0	1	0	1	1	71	0	1	0	2	1	0	0	1	5	0	1	3	1	20	14	20	11
6211030211022	4	4	3	3	2	1	3	3	3	1	1	2	2	1	1	2	2	1	1	1	1	1	1	1	5	3	1	1	1	0	0	71	0	1	1	4	0	1	0	1	2	0	3	3	1	15	14	14	12
6312010333008	5	5	4	5	1	1	2	1	2	2	1	1	2	1	1	1	1	1	1	1	1	1	1	1	1	1	0	1	1	0	1	71	0	1	0	2	1	0	0	1	5	0	3	3	1	17	14	19	7
21116009	2	5	3	3	1	3	1	1	1	1	1	2	2	2	2	2	1	1	1	2	1	1	1	1	1	1	0	1	1	0	0	72	0	1	0	2	0	0	0	1	1	1	3	2	0	8	14	13	7
6122031539002	5	5	4	4	4	3	4	3	3	1	1	1	1	1	1	2	1	1	1	1	1	1	1	1	6	2	1	1	1	1	1	72	0	1	0	2	1	0	0	1	3	0	3	5	1	13	14	18	17
6211031117004	3	3	3	2	3	2	3	2	3	2	1	2	2	2	2	2	1	2	1	2	2	2	2	2	3	3	0	0	0	1	0	73	0	2	1	4	0	1	0	1	1	1	1	1	0	25	14	11	13
6312030115002	3	4	3	4	4	3	4	3	4	1	2	1	1	1	1	1	1	2	1	1	1	2	2	2	3	3	0	1	0	1	1	73	1	2	0	2	0	0	0	1	4	1	3	3	1	15	14	14	18
1306070548	4	3	4	3	2	3	2	3	2	1	2	1	1	2	1	1	1	1	1	1	1	1	2	2	4	4	0	1	0	0	1	74	0	1	0	2	1	0	0	1	1	0	2	2	0	18	14	14	12
1306190546	5	5	5	5	1	1	1	1	1	1	1	1	1	2	2	2	2	2	1	1	1	1	1	1	5	2	0	1	1	1	0	74	0	1	0	2	1	0	0	1	3	0	3	3	1	5	14	20	5
24116005	4	4	4	3	1	1	3	3	3	1	2	1	1	1	1	1	2	1	1	1	1	1	1	2	2	2	0	1	0	1	1	75	0	1	0	2	1	0	0	1	1	0	1	3	1	14	14	15	11
6211030212016	3	5	3	3	1	1	2	3	4	2	2	2	2	1	1	1	2	2	2	2	2	2	1	2	3	1	0	0	0	0	1	75	1	3	1	2	0	1	0	1	2	0	2	1	0	22	14	14	11
6311020103038	5	5	4	5	4	3	3	4	4	1	1	1	1	2	1	1	1	1	2	2	2	1	1	1	7	2	0	1	0	0	1	75	0	2	1	2	1	0	#NULL!	#NULL!	1	0	3	2	0	#NULL!	14	19	18
22112003	4	4	4	4	3	3	3	3	3	1	2	2	1	1	1	1	2	1	1	1	1	2	1	1	6	2	0	1	0	0	1	76	0	1	0	2	1	0	0	1	4	0	1	2	0	10	14	16	15
6311020103032	5	5	4	4	4	3	4	3	3	1	1	1	1	1	1	1	1	1	1	1	1	1	1	1	7	2	0	1	0	0	1	76	1	2	1	2	1	0	1	4	5	0	2	2	0	12	14	18	17
6312010103097	5	5	4	4	4	3	3	4	4	1	2	2	1	2	2	2	2	2	1	1	1	1	1	1	7	2	0	1	0	1	0	76	0	1	0	2	1	0	0	1	1	0	3	2	0	6	14	18	18
6211030212036	5	5	5	5	1	2	1	1	1	1	2	1	1	1	2	1	2	2	1	1	1	2	2	2	1	1	0	0	0	1	1	77	0	2	1	2	0	1	0	1	2	1	1	2	0	25	14	20	6
1506020577	4	4	4	4	1	1	1	1	1	1	1	2	2	1	1	2	2	1	1	1	2	1	2	1	3	1	0	1	1	0	0	78	0	1	0	4	1	1	0	1	1	0	2	2	0	10	14	16	5
6111020103080	5	5	4	4	4	4	4	4	4	1	1	1	1	2	1	1	2	1	1	1	1	1	1	1	7	5	0	1	0	1	1	78	0	1	1	4	0	1	0	1	2	0	1	3	1	12	14	18	20
6111020927009	5	5	5	5	4	1	3	4	4	1	1	2	2	1	1	1	2	1	1	1	2	2	1	1	4	2	0	1	0	1	1	78	0	4	1	2	0	1	0	1	4	0	1	3	1	8	14	20	16
6312060932029	5	5	5	5	4	4	4	4	4	1	1	1	1	2	2	2	2	1	1	1	1	1	1	1	3	4	0	0	1	1	0	79	1	3	0	2	0	1	0	1	5	0	1	2	0	22	14	20	20
24116011	5	5	5	3	1	1	1	1	1	1	2	2	1	2	2	2	1	1	1	1	1	1	1	2	4	4	0	0	0	1	0	80	1	2	0	2	1	0	0	1	2	0	2	1	0	10	14	18	5
6312010514015	3	3	3	3	1	1	1	2	2	1	2	2	2	1	1	1	1	1	1	1	2	2	2	2	2	2	0	1	0	0	1	80	1	2	0	2	1	0	0	1	2	0	2	2	0	20	14	12	7
6312010823007	4	4	4	1	4	4	1	1	2	1	2	2	2	1	2	1	1	1	2	2	2	1	1	1	6	5	0	1	0	1	0	80	1	1	0	2	1	0	0	1	2	0	2	2	0	4	14	13	12
6211030212021	5	5	5	5	2	2	1	1	3	1	2	1	1	1	1	1	1	1	1	1	1	1	1	1	5	5	0	1	0	1	0	81	0	1	1	2	0	1	0	1	2	0	3	2	0	20	14	20	9
6211030213016	3	3	3	3	4	2	2	2	2	2	2	1	2	1	1	1	2	2	2	2	2	1	2	1	4	3	1	1	0	1	1	81	1	1	0	4	0	1	0	1	1	0	2	4	1	12	14	12	12
250834	5	5	4	4	4	4	3	4	4	1	1	1	2	1	1	1	1	1	1	1	1	1	1	1	6	1	1	1	1	1	1	83	1	3	1	2	0	1	1	3	5	0	3	5	1	22	14	18	19
6211030212033	5	5	5	5	1	1	1	1	1	1	2	1	2	1	1	1	1	1	1	1	1	1	1	2	2	1	0	0	0	1	1	83	1	4	1	4	0	1	0	1	1	1	1	2	0	25	14	20	5
6312010603085	4	4	3	3	4	3	3	4	4	1	1	2	1	2	2	2	2	1	1	1	1	2	2	2	7	1	0	1	0	1	0	83	0	1	0	4	1	0	0	1	1	0	2	2	0	14	14	14	18
6211030212020	5	5	5	5	1	1	1	1	3	1	2	1	2	1	1	2	1	1	1	1	1	1	1	1	5	5	0	1	0	1	0	84	0	2	1	2	0	1	1	1	4	0	2	2	0	20	14	20	7
21113044	4	5	5	4	4	2	2	2	3	1	1	2	2	1	1	1	2	1	1	1	1	1	1	1	3	5	0	1	0	0	1	65	0	1	0	4	1	0	1	1	5	0	1	2	0	1	13	18	13
6111020303071	3	3	3	3	3	3	3	3	3	1	2	2	2	1	1	1	1	1	1	1	1	1	2	1	7	2	0	0	0	1	1	65	0	3	1	2	0	1	0	1	5	0	1	2	0	12	13	12	15
6312090436032	5	5	5	5	3	3	3	1	3	1	2	2	1	1	1	1	2	1	1	1	1	1	1	1	5	4	0	1	0	0	1	65	0	1	0	2	1	1	0	1	5	0	1	2	0	25	13	20	13
6312090436023	4	4	4	4	1	1	3	1	3	1	1	2	2	1	1	1	2	1	1	1	1	1	1	1	2	1	0	1	0	1	1	66	0	1	0	2	1	1	0	1	3	0	3	3	1	20	13	16	9
6211011124018	3	3	3	3	2	2	2	2	2	2	2	2	2	2	2	1	2	1	1	1	1	1	1	1	2	2	0	1	0	1	1	67	0	1	1	2	1	0	0	1	1	0	2	3	1	13	13	12	10
6312010403004	5	4	4	5	4	3	3	4	4	1	2	1	2	1	1	1	1	1	1	1	1	1	1	2	7	2	0	1	0	1	1	67	0	1	0	2	1	0	0	1	3	0	1	3	1	21	13	18	18
6312051403132	5	4	4	3	4	3	3	4	4	2	2	2	2	1	1	1	1	1	2	2	2	1	1	1	5	1	0	1	0	0	1	67	0	1	0	2	1	0	0	1	5	0	2	2	0	3	13	16	18
6312051436062	5	5	5	5	2	1	3	1	3	2	2	1	1	1	1	1	2	1	1	1	1	1	1	1	4	4	0	1	0	0	1	67	0	1	1	2	0	1	0	1	1	0	2	2	0	25	13	20	10
6211031113003	4	4	4	4	2	3	1	2	2	1	2	1	2	1	1	1	2	2	2	2	2	2	2	2	2	1	1	1	0	0	1	68	1	3	1	2	0	1	0	1	5	0	2	3	1	25	13	16	10
6211041144029	5	5	5	5	1	1	1	1	1	2	2	2	2	1	1	1	2	1	1	1	2	2	2	2	1	1	0	0	0	0	1	68	0	2	1	2	1	1	0	1	4	0	1	1	0	24	13	20	5
6211030212010	5	5	5	5	4	4	4	2	4	1	2	1	1	2	1	1	1	1	1	1	2	1	1	1	6	5	0	1	0	0	1	69	1	4	1	2	0	1	0	1	2	0	3	2	0	15	13	20	18
6311020110011	4	4	2	2	3	1	1	2	3	2	1	2	1	1	2	2	1	1	2	2	2	2	2	2	3	3	0	0	0	0	0	69	1	3	1	2	0	1	1	3	4	0	1	0	0	18	13	12	10
6311020118003	2	2	2	2	1	1	1	1	1	1	2	2	2	2	2	1	2	2	2	1	2	1	1	1	6	4	0	1	0	0	1	69	0	1	1	2	0	1	0	1	5	0	3	2	0	15	13	8	5
6312010329019	5	4	4	2	3	2	2	2	2	1	1	2	2	1	2	1	2	1	1	1	2	2	2	2	2	2	0	1	0	0	1	69	0	1	0	2	1	0	0	1	3	0	2	2	0	17	13	15	11
6312051433081	4	4	5	4	2	1	2	1	2	2	2	2	2	1	1	1	2	1	2	2	2	2	2	1	6	2	0	1	0	0	1	69	0	2	0	2	1	0	0	1	3	0	1	2	0	8	13	17	8
11115003	3	3	3	3	1	1	2	2	2	1	2	1	2	1	1	1	2	1	1	1	2	2	1	2	3	3	0	1	0	0	1	70	0	2	1	2	1	0	0	1	4	0	1	2	0	17	13	12	8
1308140533	5	5	5	5	3	2	3	3	3	1	1	1	1	2	2	1	2	1	1	1	1	1	1	1	7	1	0	1	0	1	1	70	0	#NULL!	0	2	1	0	0	1	3	0	3	3	1	12	13	20	14
6211031117024	4	3	3	4	2	3	3	3	3	1	2	1	1	1	1	1	2	1	2	1	2	1	2	2	5	3	0	1	1	1	1	71	1	3	1	2	0	1	0	1	1	0	1	4	1	25	13	14	14
6312030415001	3	4	3	3	3	3	3	4	3	1	2	1	1	2	1	1	1	1	1	1	2	1	1	1	4	4	0	1	0	1	1	71	0	1	0	2	1	0	0	1	1	0	2	3	1	8	13	13	16
23113005	5	5	5	5	3	3	3	3	3	1	1	1	1	1	1	1	1	1	1	2	1	1	1	1	6	1	1	1	0	0	1	72	0	1	0	4	1	0	0	1	1	0	1	3	1	19	13	20	15
6312010336008	5	5	5	5	2	1	2	1	3	1	2	1	2	2	2	1	1	1	1	1	2	1	1	1	1	4	1	1	1	1	0	72	1	1	0	2	0	1	0	1	1	0	3	4	1	25	13	20	9
6312111231074	2	4	4	3	4	3	4	2	4	1	1	2	2	2	1	1	2	1	1	2	2	1	1	1	5	5	0	1	0	0	1	72	0	1	0	2	1	0	0	1	3	0	1	2	0	6	13	13	17
23114004	4	4	4	4	4	4	3	2	2	1	1	1	2	1	1	1	1	1	1	2	1	1	1	2	6	3	1	0	1	0	1	73	0	1	0	4	1	0	0	1	4	0	1	3	1	16	13	16	15
1306180615	4	5	5	5	4	2	4	4	4	1	1	1	1	2	2	2	2	1	2	2	2	2	2	2	6	2	1	1	0	0	0	74	1	3	0	2	1	0	0	1	3	0	3	2	0	11	13	19	18
6211011125016	4	4	4	4	1	2	2	1	1	2	1	2	2	1	1	1	2	1	1	1	1	1	1	2	5	4	1	1	0	0	1	74	0	3	1	2	0	1	0	1	2	0	3	3	1	19	13	16	7
6211020436023	4	4	4	3	2	1	3	1	3	2	1	1	1	1	1	1	2	1	1	1	1	1	1	1	5	5	0	1	0	0	1	75	0	1	1	4	0	1	0	1	1	0	2	2	0	17	13	15	10
6211051114014	4	4	4	4	2	2	3	3	3	1	1	2	2	1	1	1	1	1	1	1	1	1	1	1	5	3	0	1	1	1	1	75	1	2	1	2	0	1	0	1	1	0	2	4	1	16	13	16	13
250817	4	4	4	4	3	2	2	2	2	2	1	2	1	2	1	2	1	1	2	1	2	2	1	1	3	3	1	1	1	1	0	76	1	5	#NULL!	2	0	1	0	1	1	0	1	4	1	11	13	16	11
21112003	5	5	5	5	3	3	3	3	3	1	1	1	1	1	1	1	2	1	1	1	1	1	1	1	3	4	0	1	0	1	1	76	0	1	0	2	1	0	0	1	5	0	2	3	1	17	13	20	15
6122031539001	5	5	4	3	4	2	3	4	4	1	1	1	1	2	2	2	2	1	1	1	1	1	1	2	5	1	0	1	0	1	0	76	0	1	0	2	1	0	0	1	3	0	3	2	0	3	13	17	17
6312040203100	5	5	4	4	4	3	3	4	4	1	2	2	1	1	1	1	1	1	1	1	1	1	1	1	6	1	0	1	0	0	1	76	0	1	0	4	0	1	0	1	5	1	3	2	0	8	13	18	18
22111007	5	5	5	4	4	4	4	1	3	1	1	1	2	2	1	1	1	1	1	1	1	1	1	1	3	6	1	1	1	0	0	77	0	1	0	2	1	0	0	1	1	0	3	3	1	10	13	19	16
6211030212006	5	5	5	5	4	4	4	3	4	1	1	2	2	1	1	1	2	2	1	1	1	2	2	2	1	3	0	1	0	0	1	77	0	3	1	2	0	1	0	1	2	0	3	2	0	24	13	20	19
6312051431063	5	3	4	3	4	4	4	4	4	1	2	2	2	1	1	1	2	2	2	2	2	2	2	2	2	4	0	1	0	0	1	77	1	1	0	2	1	1	0	1	3	0	1	2	0	18	13	15	20
6211040844004	5	5	4	3	1	1	1	1	1	2	2	2	2	1	2	1	2	2	2	2	1	2	1	1	3	2	0	1	0	1	1	78	0	2	1	2	1	0	0	1	1	0	2	3	1	21	13	17	5
1308220549	4	4	4	4	2	2	4	3	4	2	1	1	2	1	1	1	2	2	1	1	1	1	1	1	6	5	0	1	0	0	1	79	1	1	0	2	1	0	0	1	3	0	3	2	0	21	13	16	15
6211020431044	4	4	4	3	1	1	1	1	3	1	2	1	1	2	2	2	2	1	1	1	1	1	1	1	4	4	0	1	0	1	0	81	1	1	1	2	0	1	1	1	1	0	3	2	0	13	13	15	7
6211030212017	4	4	4	4	1	1	1	1	1	1	1	2	2	1	2	1	2	2	1	1	1	1	1	1	3	1	0	1	0	1	1	81	1	1	1	4	0	1	0	1	4	1	2	3	1	25	13	16	5
6312030105006	5	4	4	4	1	1	3	1	3	1	2	1	2	1	1	1	2	1	1	1	2	1	1	1	5	1	0	1	0	1	1	82	0	1	0	4	1	0	0	1	1	1	1	3	1	11	13	17	9
6211040846008	5	5	4	4	2	1	1	1	1	1	1	2	2	2	2	2	2	1	1	1	2	1	2	1	4	4	1	1	0	0	0	83	0	2	1	4	0	1	0	1	1	1	3	2	0	10	13	18	6
6211081133018	4	4	5	4	3	3	4	3	4	1	1	1	1	1	1	1	2	1	1	1	1	2	1	2	2	5	1	1	0	0	1	85	0	1	1	2	0	1	0	1	1	0	2	3	1	16	13	17	17
6312010513002	4	4	4	5	3	2	2	2	4	1	2	1	1	2	2	1	2	2	1	1	1	1	2	2	3	3	0	1	0	1	1	85	0	1	0	4	1	0	0	1	4	0	2	3	1	15	13	17	13
6312111236057	5	5	5	4	#NULL!	#NULL!	#NULL!	#NULL!	#NULL!	2	2	2	1	2	1	1	2	1	1	1	1	2	2	2	1	1	0	0	0	0	1	64	0	1	0	2	1	0	0	1	1	0	3	1	0	16	12	19	#NULL!
6312010136013	5	5	5	5	3	1	3	1	3	1	1	1	1	2	2	1	2	1	1	1	1	1	1	1	5	4	0	1	0	1	1	66	0	1	0	4	1	0	0	1	3	1	3	3	1	20	12	20	11
6312010636001	5	5	5	5	4	4	4	4	4	1	1	1	1	1	1	1	2	1	1	1	2	1	1	1	4	1	0	1	1	0	1	66	0	1	0	2	1	0	0	1	5	0	1	3	1	25	12	20	20
6312090433039	4	4	4	4	1	1	4	3	4	1	2	2	2	1	1	1	2	1	2	2	2	2	2	1	6	2	0	1	0	0	1	66	0	1	0	2	1	1	0	1	5	0	3	2	0	5	12	16	13
24113013	5	5	4	4	2	1	2	1	3	2	1	1	1	2	1	1	2	1	1	1	1	1	1	2	6	5	0	1	0	1	1	67	0	1	0	2	1	0	0	1	1	0	2	3	1	20	12	18	9
6211020433006	4	4	4	2	2	1	2	2	2	1	2	2	2	1	1	1	1	2	2	2	2	1	1	2	2	5	0	0	0	0	1	67	1	3	1	2	0	1	0	2	5	0	2	1	0	10	12	14	9
6211030216028	1	1	3	3	3	4	3	4	4	2	1	2	2	1	1	1	1	2	2	2	2	2	2	2	4	3	0	1	0	0	1	67	1	2	1	2	0	1	1	1	5	0	2	2	0	18	12	8	18
6211031116029	5	5	4	3	3	4	4	4	4	1	1	1	2	1	1	1	1	1	2	2	1	2	2	2	1	3	0	1	0	1	1	67	0	3	1	2	0	1	0	1	2	0	2	3	1	17	12	17	19
6312010132020	5	4	5	4	4	3	4	3	4	1	2	2	2	1	1	2	2	1	2	2	1	2	1	2	5	3	0	1	0	0	1	67	0	2	0	4	1	0	0	1	2	0	3	2	0	13	12	18	18
6312010635001	5	4	4	4	4	3	1	2	3	1	2	2	2	1	1	1	1	2	1	1	1	1	1	2	2	2	0	1	0	0	1	67	0	1	0	2	1	0	0	1	5	0	3	2	0	19	12	17	13
6312030115008	4	4	4	4	4	3	4	3	4	2	2	1	1	2	1	1	2	1	1	2	2	1	2	2	6	7	0	1	0	1	1	67	0	1	0	2	1	0	0	1	4	0	2	3	1	17	12	16	18
6211020431008	2	2	2	3	1	1	1	1	1	2	2	2	2	1	1	1	2	1	2	2	2	1	1	1	6	4	0	1	0	0	1	68	0	1	1	2	0	1	0	1	3	0	1	2	0	15	12	9	5
6312010631002	4	4	4	4	3	2	1	1	3	1	1	2	2	1	1	1	1	1	1	1	1	1	2	2	6	2	0	1	0	0	1	68	0	1	0	4	1	1	0	1	1	0	2	2	0	5	12	16	10
6312051403136	4	4	3	3	4	3	3	4	4	1	2	1	2	2	2	2	1	1	1	1	1	1	1	1	7	3	1	1	0	1	0	68	0	1	0	2	1	0	0	1	1	0	3	3	1	12	12	14	18
6211020431015	4	4	4	4	3	3	2	2	3	2	2	1	2	1	1	1	2	2	2	2	2	2	1	1	6	7	0	1	0	1	1	69	0	1	1	2	0	1	0	1	1	1	3	3	1	1	12	16	13
6211030212031	5	5	5	5	1	1	2	1	1	1	2	2	2	1	1	2	1	1	1	1	2	2	2	2	1	1	0	1	0	1	0	69	1	3	1	2	0	1	1	2	1	0	3	2	0	8	12	20	6
6211030215013	3	4	3	3	1	1	1	1	4	1	1	1	1	1	1	1	1	1	1	1	1	1	1	1	4	5	0	1	0	1	1	69	0	1	1	2	1	1	0	1	1	0	3	3	1	21	12	13	8
6122020633055	5	4	5	5	1	1	4	4	4	1	1	2	2	1	1	1	2	1	1	1	1	1	2	1	6	1	0	1	0	0	1	70	1	2	0	2	1	0	0	1	5	0	2	2	0	6	12	19	14
6311020119006	4	4	4	3	1	1	1	1	3	1	1	2	1	1	1	1	2	1	1	1	1	1	1	1	5	5	0	1	0	0	1	70	1	2	1	2	1	1	0	2	5	0	2	2	0	16	12	15	7
6312010636002	5	5	5	5	4	3	3	1	4	1	2	1	2	1	1	1	2	2	1	1	1	1	1	1	5	4	0	1	0	0	1	70	0	1	0	4	1	0	0	1	1	1	3	2	0	15	12	20	15
6111011125020	4	5	4	4	2	1	2	3	1	1	2	2	2	1	1	1	1	1	1	1	2	2	1	2	2	1	0	1	0	0	1	71	1	3	1	2	0	1	1	1	3	0	2	2	0	21	12	17	9
6211030217032	4	4	4	4	4	4	4	4	4	2	2	2	2	2	2	1	2	2	2	2	2	2	2	2	3	3	0	0	0	0	0	71	0	1	1	2	1	1	0	1	1	0	1	0	0	25	12	16	20
6312030115006	3	4	3	3	3	4	3	3	4	1	1	2	2	1	1	1	2	2	1	1	1	2	1	2	4	3	1	1	1	0	1	71	0	2	0	2	1	0	0	1	1	0	3	4	1	8	12	13	17
24117002	3	4	4	4	3	2	1	1	1	1	2	2	2	2	2	2	1	1	1	1	1	1	1	2	7	3	0	1	0	1	0	72	0	1	0	2	1	0	0	1	1	0	1	2	0	11	12	15	8
23116003	2	3	3	1	1	1	1	1	1	2	1	1	1	1	1	1	2	1	2	1	2	1	1	2	5	5	0	1	0	0	1	73	1	1	0	2	1	0	0	1	1	0	3	2	0	9	12	9	5
6211020337007	4	3	4	3	2	1	1	1	1	1	2	1	2	1	1	1	2	2	1	1	1	1	1	2	1	2	0	1	0	1	1	73	1	2	1	2	0	1	1	2	3	0	1	3	1	16	12	14	6
6311020117005	3	4	4	4	3	2	2	3	2	2	1	1	1	1	1	2	2	1	1	1	2	2	2	2	4	3	0	1	0	0	1	73	0	1	0	2	1	1	0	1	5	0	2	2	0	22	12	15	12
6312010511008	5	4	5	4	4	3	4	4	4	1	1	1	2	1	2	1	2	2	2	2	2	2	2	2	2	2	0	1	0	1	0	73	0	1	0	2	1	0	0	1	5	0	1	2	0	25	12	18	19
6312010636006	4	4	4	4	3	1	3	1	3	1	2	2	2	1	1	1	2	2	1	1	2	1	1	1	5	1	0	1	0	0	1	73	1	2	0	2	1	0	0	1	5	0	1	2	0	25	12	16	11
22113010	5	4	4	4	4	3	4	4	4	1	2	1	2	1	2	1	1	1	1	1	2	1	1	2	6	4	0	1	0	1	1	74	1	1	0	2	1	0	0	1	1	0	1	3	1	8	12	17	19
1507250515	4	4	4	4	2	2	1	1	2	1	1	2	2	1	1	1	1	1	1	1	2	2	2	2	2	2	0	1	0	1	0	74	0	1	0	4	1	0	0	1	1	0	3	2	0	12	12	16	8
6211011124012	3	4	3	2	2	3	2	2	3	1	1	1	1	1	2	1	1	1	1	1	1	1	1	1	3	2	0	1	1	1	1	75	1	4	1	2	0	1	1	1	1	0	3	4	1	12	12	12	12
6311020103017	5	5	4	5	4	4	4	2	4	2	2	1	1	#NULL!	2	2	2	1	1	1	1	1	1	1	6	1	0	1	0	1	0	75	0	1	1	2	1	1	0	1	5	0	3	2	0	19	12	19	18
250920	4	4	4	5	1	1	1	1	1	1	1	2	2	1	1	1	2	1	2	2	2	2	2	2	5	3	0	1	0	1	1	76	0	2	1	2	0	1	0	1	5	0	2	3	1	22	12	17	5
1306180559	5	5	5	5	1	1	1	1	4	2	2	1	1	2	2	2	2	1	1	1	1	1	1	1	2	2	0	1	0	1	0	76	0	3	0	2	0	1	0	1	3	0	3	2	0	25	12	20	8
2311800	4	4	4	3	1	1	1	1	1	1	1	2	2	2	2	2	1	1	1	1	1	1	1	2	5	3	0	1	1	1	0	77	0	2	0	2	1	0	0	1	1	0	1	3	1	8	12	15	5
6312010333009	5	5	5	4	1	1	2	1	2	1	1	2	2	1	1	2	2	1	1	1	1	1	2	1	6	2	0	1	1	0	0	77	0	1	0	2	1	0	0	1	1	0	1	2	0	24	12	19	7
21111003	5	4	5	5	4	3	4	3	3	1	2	2	1	1	1	1	1	1	1	1	1	1	1	2	2	4	0	1	0	1	1	78	0	1	0	2	1	0	0	1	1	0	3	3	1	11	12	19	17
23118012	4	5	4	3	1	1	4	2	2	1	1	1	1	1	1	1	1	1	1	1	1	1	2	2	5	4	1	1	1	0	1	78	0	1	0	2	1	0	0	1	4	0	1	4	1	19	12	16	10
110058	5	5	5	5	2	2	1	2	2	2	1	2	2	2	2	2	2	2	2	1	1	1	2	2	6	3	1	1	0	1	0	79	0	1	1	2	1	1	0	1	5	0	2	3	1	20	12	20	9
1308140524	4	4	4	4	4	3	2	2	4	1	1	2	2	1	2	2	2	1	1	1	2	2	2	2	6	3	0	1	0	1	0	79	1	1	0	2	1	0	0	1	1	0	3	2	0	15	12	16	15
6211031117021	3	3	3	4	2	3	2	3	2	2	2	2	2	2	1	1	2	2	2	2	2	2	2	2	3	3	0	0	0	0	1	79	1	3	1	4	0	1	0	1	1	1	1	1	0	9	12	13	12
6211041113031	4	4	4	3	2	1	2	2	2	1	1	1	1	2	1	1	1	1	1	1	1	1	1	1	2	2	1	1	0	1	1	79	0	3	0	2	0	1	0	1	1	0	2	4	1	14	12	15	9
22113006	5	4	5	5	4	3	4	4	4	1	2	2	2	1	1	1	1	1	2	2	2	1	2	2	5	4	0	1	0	0	1	80	1	2	0	4	1	0	0	1	1	0	1	2	0	15	12	19	19
6211030212047	5	5	5	5	1	1	3	1	1	1	2	1	1	1	1	1	1	1	1	1	1	1	1	1	1	1	1	1	0	1	1	81	0	4	1	4	0	1	0	1	2	1	3	4	1	15	12	20	7
24117006	5	5	5	5	4	4	4	4	4	1	2	2	1	2	1	1	1	1	1	1	1	1	2	2	2	2	1	1	1	0	1	82	0	1	0	3	1	0	0	1	4	1	3	4	1	15	12	20	20
6211031116018	3	3	3	3	2	2	3	2	2	1	1	1	1	2	1	1	2	1	1	1	1	1	2	1	2	3	1	1	0	1	1	87	0	2	1	4	0	1	0	1	2	1	2	4	1	10	12	12	11
6312010331011	3	3	3	3	2	1	1	1	2	1	1	2	2	2	1	2	2	1	1	1	1	2	2	2	6	2	0	1	0	1	1	87	1	1	0	2	1	0	0	1	1	0	2	3	1	10	12	12	7
24113037	5	5	5	4	3	3	2	2	4	1	1	2	2	1	1	1	2	1	1	2	2	2	2	2	5	3	1	1	0	1	1	62	0	1	0	2	1	0	0	1	2	0	1	4	1	18	11	19	14
6111020118013	4	4	5	4	4	4	4	4	4	1	1	2	2	1	1	1	2	1	1	1	1	1	2	2	5	3	0	1	0	1	1	63	0	2	1	2	0	1	0	1	4	0	1	3	1	10	11	17	20
23115006	5	4	5	5	1	2	4	2	4	1	2	2	2	1	1	1	1	1	1	2	1	1	1	1	6	2	0	1	0	0	1	64	0	1	0	2	1	0	0	1	1	0	1	2	0	8	11	19	13
6312010405002	4	4	5	4	2	2	4	1	4	1	1	1	1	1	1	1	2	1	1	1	2	1	2	1	5	1	0	1	0	0	1	64	0	1	0	2	1	0	0	1	1	0	3	2	0	17	11	17	13
6312010823004	4	4	4	5	4	4	4	3	3	1	2	1	1	1	2	1	1	1	1	1	2	1	1	1	1	5	0	1	0	1	1	64	1	1	#NULL!	2	1	0	0	1	2	0	2	3	1	8	11	17	18
22118005	3	5	4	2	2	2	4	1	4	1	2	1	1	1	1	1	2	1	1	1	1	1	2	2	3	5	0	1	0	0	1	66	0	1	0	2	1	0	0	1	1	0	1	2	0	17	11	14	13
6211031116027	1	1	1	1	3	3	2	3	3	1	1	1	2	1	1	2	1	1	1	1	2	1	1	1	3	1	1	1	0	1	0	66	1	4	1	2	0	1	1	3	2	0	2	3	1	15	11	4	14
6312010603083	4	5	4	4	4	3	3	4	3	1	2	2	2	2	2	2	1	1	1	1	1	1	1	1	6	1	1	1	0	1	0	66	0	1	0	2	1	0	0	1	1	0	3	3	1	4	11	17	17
23112003	4	4	4	4	3	1	2	1	2	1	2	2	2	1	1	1	2	2	1	1	1	1	1	2	6	6	0	1	0	1	1	67	0	2	0	2	1	0	0	1	5	0	3	3	1	15	11	16	9
24113028	3	3	3	3	2	1	4	3	4	1	1	2	2	1	2	1	1	2	1	2	2	2	2	2	3	3	1	1	0	1	1	67	0	1	0	4	1	0	0	1	3	1	2	4	1	16	11	12	14
24114008	4	5	4	4	4	3	3	4	4	1	2	2	2	1	1	1	2	1	1	1	1	1	2	2	2	3	0	1	0	0	1	67	1	1	0	2	1	0	0	1	1	0	1	2	0	20	11	17	18
6211041144027	5	5	5	5	1	1	3	3	3	2	2	2	2	1	2	1	2	2	1	2	2	2	2	2	2	2	0	0	0	0	1	67	0	1	1	2	1	1	0	1	5	0	2	1	0	24	11	20	11
6312010311001	4	4	4	4	4	3	3	3	3	1	2	1	2	2	1	1	2	2	2	1	2	1	1	1	1	2	0	1	1	0	1	67	0	1	0	2	1	0	0	1	3	0	3	3	1	22	11	16	16
1506040510	2	2	2	2	1	1	2	2	2	1	1	2	2	1	1	1	1	1	1	1	1	1	1	1	5	5	0	1	0	0	1	68	0	1	0	2	0	0	0	1	2	0	1	2	0	14	11	8	8
6211020431001	5	4	3	3	3	2	2	1	2	1	2	1	1	2	2	1	2	2	2	2	2	1	2	1	5	5	0	1	0	1	1	68	0	3	1	2	0	1	0	1	3	0	3	3	1	16	11	15	10
6312010807008	4	4	4	4	1	1	1	1	2	2	1	1	1	1	1	1	2	1	1	1	1	1	1	1	1	1	0	1	1	0	1	68	0	1	#NULL!	2	1	0	0	1	5	0	1	3	1	17	11	16	6
1505290522	5	4	4	4	4	3	3	3	4	1	1	1	1	2	1	2	1	1	1	1	1	2	2	2	2	3	0	1	1	0	0	69	0	2	0	2	1	0	0	1	1	0	2	2	0	20	11	17	17
6312090433038	4	4	3	4	1	1	2	1	2	1	2	2	2	2	1	2	2	1	1	1	1	1	1	1	1	1	0	1	0	1	0	69	0	1	0	2	1	0	0	1	1	0	3	2	0	11	11	15	7
1506020513	5	4	5	5	4	3	3	4	4	1	2	2	2	2	2	2	2	1	2	2	2	2	2	2	6	1	0	1	0	1	0	70	0	1	0	2	1	0	0	1	1	0	2	2	0	22	11	19	18
6122020731053	4	4	4	4	3	2	2	2	3	2	2	2	2	1	1	1	2	1	1	1	2	2	2	2	2	3	0	1	0	0	1	70	0	1	0	2	1	0	0	1	1	0	2	2	0	15	11	16	12
6211030212034	3	3	3	3	1	1	1	1	1	2	2	2	2	1	1	1	2	1	1	1	2	2	2	2	2	1	0	1	0	1	1	70	1	1	1	4	0	1	1	3	2	1	2	3	1	15	11	12	5
6311020110009	5	5	4	4	4	3	4	3	3	1	1	1	1	2	1	1	2	1	1	2	2	2	2	2	7	1	0	1	0	1	1	70	0	2	1	2	1	0	0	1	5	0	3	3	1	5	11	18	17
6312010823005	5	5	5	5	4	4	2	1	2	1	1	2	2	1	2	1	2	1	1	1	2	1	1	1	1	5	0	1	1	1	1	70	1	1	0	2	1	0	0	1	3	0	1	4	1	16	11	20	13
1406270608	5	5	5	5	4	4	4	4	4	2	1	2	1	1	1	1	2	1	1	1	2	2	2	2	2	3	0	1	0	0	1	72	1	1	0	2	1	0	0	1	1	0	1	2	0	20	11	20	20
6311020119003	4	4	4	3	3	3	4	2	4	1	2	2	2	1	1	1	2	1	1	1	1	1	2	2	4	4	0	1	0	0	1	72	0	1	1	2	1	0	0	1	3	0	3	2	0	19	11	15	16
6312051434066	4	4	4	4	2	2	2	2	2	2	1	2	1	1	1	2	2	1	2	2	2	2	2	2	3	2	0	1	1	0	1	72	1	3	0	2	1	0	1	1	5	0	1	3	1	15	11	16	10
6312090431044	4	4	4	4	4	2	2	2	3	1	1	2	2	2	1	1	1	1	1	1	1	2	2	2	6	2	0	1	1	1	1	72	0	1	0	4	1	1	0	1	1	0	2	4	1	10	11	16	13
6312111203130	5	4	4	4	4	3	3	3	3	1	2	2	2	1	1	1	2	1	1	2	2	1	1	1	5	1	0	1	0	1	1	72	0	1	1	4	1	0	0	1	5	1	1	3	1	12	11	17	16
24113001	5	4	5	5	3	4	4	4	4	1	1	1	2	1	1	1	1	1	1	1	1	1	1	2	5	2	0	1	0	1	1	73	1	2	0	2	1	0	0	1	1	0	2	3	1	19	11	19	19
6311020118001	4	4	4	3	3	3	3	3	3	1	1	2	1	1	1	2	1	1	1	1	1	1	1	1	6	4	0	1	1	1	0	73	0	1	1	4	0	1	0	1	1	1	3	3	1	18	11	15	15
6312010631005	4	4	4	4	3	2	2	2	3	1	1	2	2	1	1	1	1	1	1	1	1	2	2	2	6	2	0	1	0	0	1	73	0	1	0	2	1	1	0	1	4	0	3	2	0	10	11	16	12
23117002	5	4	4	4	2	2	1	1	2	1	1	1	2	1	1	1	2	1	1	1	1	1	1	1	1	5	0	1	0	1	1	74	0	1	0	2	1	0	0	1	5	0	3	3	1	7	11	17	8
1408150539	5	5	5	4	3	4	4	4	4	1	1	2	2	1	2	2	1	1	1	1	1	1	2	2	5	2	1	1	0	1	0	74	0	1	0	2	1	1	0	1	3	0	3	3	1	16	11	19	19
23112007	5	5	5	5	4	4	3	4	4	1	1	2	1	1	1	1	1	1	1	1	1	1	1	2	2	5	0	1	0	0	1	75	0	1	0	2	1	0	0	1	1	0	1	2	0	16	11	20	19
6211011123024	4	5	4	4	2	1	1	1	3	1	2	2	2	2	1	1	1	1	1	1	1	1	2	2	2	1	0	1	0	1	1	75	0	1	1	2	1	0	1	1	1	0	1	3	1	16	11	17	8
6211011126012	4	4	4	3	2	2	2	3	2	1	2	1	1	1	1	1	2	1	1	1	2	1	2	2	4	3	1	1	0	1	1	75	1	2	1	2	1	0	0	1	2	0	3	4	1	16	11	15	11
6211041144001	3	3	3	3	1	1	1	1	1	1	2	2	1	2	1	1	2	1	1	1	1	2	2	2	4	3	1	1	0	0	1	75	0	3	1	4	1	0	0	1	1	1	2	3	1	18	11	12	5
23113007	3	5	5	2	1	1	4	2	4	1	1	1	1	2	2	1	1	1	1	1	2	1	1	1	1	5	1	1	0	1	1	76	0	3	0	2	1	0	0	1	1	0	3	4	1	11	11	15	12
6122031133049	5	4	4	4	1	1	3	4	3	2	1	2	2	1	1	1	2	1	1	1	2	2	2	2	2	4	0	1	1	0	1	77	1	2	0	2	1	1	0	1	5	0	2	3	1	13	11	17	12
6211031117002	3	3	3	3	2	2	2	2	2	2	2	2	2	2	2	2	2	2	2	2	2	2	2	2	3	2	0	0	0	0	0	77	0	1	1	2	0	1	0	1	1	0	1	0	0	25	11	12	10
6312010433014	4	5	4	4	1	1	4	4	4	1	1	2	1	1	1	2	2	1	1	1	1	2	2	1	2	1	0	1	1	0	0	77	1	1	0	2	1	0	0	1	5	0	1	2	0	22	11	17	14
6211030213013	4	4	4	4	3	3	2	1	1	1	1	1	1	2	1	1	1	1	1	1	1	2	2	2	4	7	1	1	0	0	1	78	0	2	1	4	0	1	0	1	1	0	2	3	1	19	11	16	10
6211081113016	4	4	4	4	2	1	1	1	1	1	2	2	2	1	1	1	1	2	1	1	1	1	1	1	1	4	0	0	0	0	1	78	1	1	1	2	0	1	0	1	2	1	2	1	0	10	11	16	6
6312010312001	4	4	4	3	3	2	2	2	2	1	2	1	1	1	1	1	2	2	2	2	2	2	2	2	2	3	0	0	0	0	1	78	1	1	0	2	1	0	0	1	5	0	1	1	0	21	11	15	11
24113016	4	4	4	4	3	3	3	3	3	1	1	1	1	2	1	2	2	1	1	1	1	2	1	1	3	3	1	1	0	1	0	79	1	1	0	4	1	0	0	1	1	0	3	3	1	15	11	16	15
6211030212026	5	5	5	5	4	1	2	2	1	1	2	2	2	1	2	2	2	2	1	1	1	1	1	2	5	1	0	1	0	0	0	79	0	1	1	2	0	1	0	1	2	1	1	1	0	25	11	20	10
6312040231026	4	4	4	4	4	2	3	2	4	1	2	2	2	2	1	1	2	1	1	1	1	2	1	2	3	2	0	1	0	0	1	79	0	1	0	2	1	1	0	1	4	1	2	2	0	6	11	16	15
642101194201	4	4	4	3	1	1	3	3	4	1	1	1	1	1	2	1	1	1	1	1	1	1	1	1	6	3	0	1	0	1	1	80	0	5	1	4	0	1	0	2	1	1	2	3	1	11	11	15	12
6311020103030	5	5	4	4	4	3	4	3	3	1	1	1	2	2	1	1	2	1	1	2	2	1	2	1	1	1	0	1	0	1	1	81	1	4	1	2	0	1	1	5	3	0	3	3	1	23	11	18	17
6311020119018	4	4	4	4	3	3	3	2	4	1	1	1	2	2	1	1	1	1	2	2	2	2	1	1	3	2	0	1	0	0	1	82	1	1	1	2	0	1	0	2	5	0	3	2	0	15	11	16	15
6312030115005	4	4	4	5	4	4	4	4	4	2	2	2	2	1	1	1	2	2	1	1	1	1	1	1	2	2	0	1	0	0	1	82	0	1	0	2	1	0	0	1	1	0	1	2	0	12	11	17	20
6211030212024	5	5	5	5	1	1	3	2	1	1	2	1	1	1	2	1	2	1	1	1	1	1	1	1	5	1	0	0	0	1	1	84	1	3	1	2	0	1	0	1	2	0	1	2	0	25	11	20	8
6211030217030	3	3	3	3	4	4	4	4	4	2	2	2	2	2	2	2	2	2	2	1	1	1	1	1	3	3	0	0	0	0	0	84	1	1	0	2	0	1	1	1	1	0	2	0	0	17	11	12	20
6211030217011	3	4	3	2	2	3	1	3	1	1	1	1	1	1	1	1	2	1	2	1	1	2	1	2	4	3	0	0	0	0	0	87	0	1	0	2	0	1	0	1	1	0	2	0	0	13	11	12	10
24116008	5	5	5	4	4	2	2	1	2	2	2	1	1	1	1	1	1	1	1	1	1	1	2	1	5	5	0	0	0	0	1	60	0	1	0	4	1	0	0	1	3	0	1	1	0	20	10	19	11
23113020	5	5	5	4	4	3	3	3	2	1	2	1	1	2	1	1	2	1	2	1	1	2	1	1	1	5	1	1	0	0	1	63	0	1	0	4	1	0	0	1	5	0	3	3	1	0	10	19	15
6312010511007	5	4	5	5	4	3	3	4	4	1	2	1	1	1	1	1	1	2	1	2	2	2	2	2	3	3	0	1	0	0	1	63	0	1	0	2	1	0	0	1	4	0	1	2	0	12	10	19	18
24113041	4	4	4	4	4	3	3	3	4	1	2	2	2	1	1	1	2	1	1	2	2	2	2	2	3	3	1	1	0	1	1	64	0	1	0	2	1	0	0	1	5	1	2	4	1	16	10	16	17
6211011124025	4	4	4	4	3	3	3	3	3	2	2	2	2	1	1	1	1	1	1	1	2	1	1	2	2	2	0	1	0	0	1	64	0	1	1	2	1	0	1	1	2	0	2	2	0	14	10	16	15
6312051035015	5	4	5	4	4	3	4	4	3	1	2	1	2	1	1	1	2	2	2	2	1	2	2	1	5	2	0	1	0	0	1	64	0	1	0	2	0	1	0	1	1	0	1	2	0	18	10	18	18
6111020918007	4	4	4	4	3	2	3	1	3	2	2	2	2	1	1	1	2	1	1	2	1	2	2	2	6	3	1	1	0	1	1	65	1	4	1	2	0	1	0	1	5	0	1	4	1	12	10	16	12
6211030212002	3	1	1	1	4	4	4	2	3	2	2	2	2	1	2	1	2	1	1	1	1	1	1	1	1	1	0	1	0	0	1	65	1	5	0	2	0	1	0	1	5	1	2	2	0	22	10	6	17
6211040844007	5	4	4	4	1	1	1	1	1	1	2	2	2	1	1	1	2	2	2	2	2	2	2	2	1	2	0	0	0	1	1	65	0	2	1	2	1	1	0	1	1	0	2	2	0	21	10	17	5
6122020431066	4	4	4	4	2	2	2	2	2	1	1	2	2	1	2	1	1	1	1	2	2	2	2	2	5	3	0	1	0	1	1	66	1	2	0	4	1	0	0	1	3	0	3	3	1	12	10	16	10
6122020803122	5	4	5	4	4	3	3	4	3	1	2	1	1	2	2	2	2	2	1	1	1	2	2	2	6	5	0	1	0	1	0	66	1	1	0	2	1	0	0	1	1	0	1	2	0	21	10	18	17
6312010407001	5	5	5	4	4	3	3	2	3	2	2	2	1	2	1	1	2	1	2	2	1	1	2	1	1	5	0	1	0	0	1	66	0	1	0	2	1	0	0	1	5	0	1	2	0	9	10	19	15
6312010511009	5	4	5	4	4	3	4	3	3	1	2	1	1	2	2	2	2	2	2	1	1	1	1	2	3	2	0	1	0	1	1	66	0	1	0	2	1	0	0	1	4	0	2	3	1	23	10	18	17
6312051336061	4	4	5	5	3	2	3	3	3	1	2	1	1	1	1	1	2	1	1	1	1	1	1	1	4	4	0	1	0	1	1	66	0	1	0	2	1	0	1	1	5	0	3	3	1	23	10	18	14
1306190511	5	5	4	5	2	1	2	2	4	1	2	2	2	1	1	1	1	1	2	2	2	2	2	1	7	2	0	1	0	0	1	67	1	3	0	2	1	1	0	1	5	0	1	2	0	13	10	19	11
6111020903055	5	5	4	4	4	4	4	4	4	1	1	1	2	1	1	1	2	1	1	1	1	1	2	1	5	1	0	0	1	0	1	67	0	3	1	2	0	1	0	1	5	0	2	2	0	21	10	18	20
6211020436014	5	5	5	5	4	4	4	2	4	2	2	2	2	2	2	2	2	2	1	2	2	1	1	1	6	3	0	1	0	0	0	67	0	1	1	2	0	1	0	1	1	0	1	1	0	18	10	20	18
6311020103016	5	5	5	5	4	4	4	4	4	1	1	1	2	1	1	1	2	1	2	2	2	2	2	2	7	1	0	1	1	0	1	67	0	1	1	2	0	1	0	1	5	0	2	3	1	24	10	20	20
6312051035016	5	4	5	4	4	3	4	4	3	1	2	2	2	1	1	1	2	2	2	2	2	2	2	1	5	2	0	1	0	0	1	67	1	3	0	2	0	1	1	1	5	0	1	2	0	18	10	18	18
21118016	4	5	4	4	2	1	1	1	1	1	2	1	1	1	1	1	2	1	1	1	1	2	1	2	3	5	0	1	0	1	1	68	0	1	0	2	1	0	0	1	1	0	1	3	1	9	10	17	6
633120433072	5	4	5	5	1	1	4	2	4	1	2	2	2	1	1	1	2	1	1	2	2	2	2	1	6	2	0	1	0	0	1	68	0	1	0	4	1	0	0	1	5	0	3	2	0	5	10	19	12
6211030211007	4	4	4	4	3	3	4	3	3	1	2	2	2	1	1	1	2	2	1	2	2	1	1	2	3	3	1	1	0	0	1	68	1	3	1	2	0	1	1	1	4	0	2	3	1	19	10	16	16
6211030217033	4	4	4	4	3	2	3	4	4	2	2	2	2	2	2	2	2	2	2	2	2	2	2	2	2	2	0	0	0	0	0	68	1	2	1	2	0	1	1	1	1	0	1	0	0	25	10	16	16
6312010512004	4	4	4	3	4	3	2	3	2	1	2	2	2	1	1	1	2	1	1	1	2	2	2	2	5	2	0	1	0	0	1	68	1	1	0	2	1	0	0	1	5	0	1	2	0	18	10	15	14
6312010636003	5	5	5	5	4	3	4	2	4	1	1	1	2	2	1	1	2	1	1	1	1	1	1	1	1	1	1	1	0	0	1	68	0	1	0	2	1	0	0	1	1	0	3	3	1	25	10	20	17
6312090433041	5	5	4	5	1	1	1	1	1	1	1	2	2	1	1	2	1	1	2	2	2	2	2	1	2	2	0	1	1	0	0	68	0	1	0	2	1	1	0	1	5	0	3	2	0	19	10	19	5
6122031439012	5	5	5	5	4	3	4	3	4	2	2	2	2	1	1	1	2	1	2	2	2	2	2	2	6	2	0	1	0	0	1	69	0	1	0	2	1	0	0	1	3	0	1	2	0	21	10	20	18
6211011124021	4	4	4	4	3	2	2	3	3	1	2	1	1	1	2	1	2	1	1	1	1	1	1	2	6	3	0	1	0	1	1	69	0	1	1	2	1	0	1	1	5	0	2	3	1	10	10	16	13
6211020431009	4	4	4	4	1	2	1	1	1	1	2	1	2	1	1	1	1	1	1	2	1	2	2	2	5	3	0	0	0	0	1	69	0	1	1	4	0	1	0	1	2	1	2	1	0	13	10	16	6
6211030217028	3	2	3	3	3	3	3	3	3	2	2	2	2	2	2	2	2	2	2	2	2	2	2	2	3	3	0	0	0	0	1	69	0	1	1	2	0	1	0	1	1	0	2	1	0	25	10	11	15
6211041142013	4	4	4	4	2	1	1	1	4	1	1	1	1	1	1	1	2	1	2	2	2	2	2	2	2	1	0	1	1	0	1	69	0	2	1	4	1	1	1	1	1	1	3	3	1	15	10	16	9
1406270612	5	5	5	5	4	4	4	4	4	1	2	2	2	1	1	1	2	2	1	2	2	2	2	2	3	2	0	1	0	0	1	70	0	1	0	2	1	0	0	1	5	0	1	2	0	25	10	20	20
62110217015	5	5	4	4	3	3	4	4	4	1	2	2	2	2	1	1	2	1	2	1	2	1	1	1	5	3	0	0	0	0	1	70	0	4	0	2	0	1	0	1	1	0	1	1	0	25	10	18	18
6211041147003	4	4	4	4	1	1	2	1	2	1	1	2	2	1	1	1	2	1	1	2	1	2	1	2	1	2	0	1	0	0	1	70	0	1	1	2	0	1	0	2	1	0	1	2	0	21	10	16	7
6312010405001	2	4	4	4	2	1	4	1	4	1	1	1	1	2	1	2	2	1	1	1	1	1	2	2	6	1	0	1	0	1	0	70	0	1	0	4	1	0	0	1	5	0	3	2	0	11	10	14	12
6211020737004	4	4	3	3	4	4	4	4	4	1	2	1	1	1	1	1	1	2	1	1	1	2	1	2	4	2	0	1	0	1	1	71	1	4	1	2	0	1	1	1	4	0	1	3	1	21	10	14	20
6211031113043	4	4	4	4	2	2	2	1	1	1	1	2	2	1	1	1	2	1	1	1	2	2	1	2	2	2	1	0	0	0	1	71	0	3	1	4	0	1	0	1	1	1	2	2	0	17	10	16	8
6312040231022	4	4	4	4	2	2	3	2	3	1	1	2	2	2	1	1	2	2	1	1	1	2	1	2	5	4	0	1	0	0	1	71	0	1	0	2	1	0	0	1	3	0	2	2	0	11	10	16	12
6312051033020	5	5	5	4	2	1	1	1	2	2	1	2	2	1	1	1	2	1	1	1	1	2	2	1	5	2	0	1	1	0	1	72	0	1	0	2	0	1	0	1	3	0	1	3	1	14	10	19	7
6121020143011	4	4	4	3	4	2	2	1	2	1	1	2	2	1	1	1	2	1	1	1	1	1	1	2	2	3	1	1	0	1	1	73	0	2	1	4	1	0	0	1	2	1	2	4	1	20	10	15	11
6211020436031	4	4	4	4	3	3	4	3	4	1	1	1	1	1	1	1	2	1	1	1	2	1	1	2	5	5	1	1	0	0	1	73	0	3	1	2	0	1	0	1	1	0	2	3	1	23	10	16	17
6311020110012	4	4	4	4	2	2	2	2	3	1	2	2	2	1	1	1	2	1	1	1	1	1	1	1	2	3	0	1	0	1	1	74	0	1	1	2	1	0	0	1	5	0	2	3	1	20	10	16	11
6312010312002	4	4	4	4	2	2	2	3	2	1	2	2	2	1	1	1	2	1	1	2	2	2	2	2	3	3	0	1	0	0	1	74	0	1	0	2	1	0	0	1	4	0	1	2	0	23	10	16	11
6312010635004	4	4	5	4	4	3	3	2	2	2	2	2	2	2	1	1	2	2	1	1	1	2	2	2	1	1	0	1	0	1	1	74	0	1	0	4	1	0	0	1	1	1	2	3	1	11	10	17	14
6211020337013	4	4	4	4	2	3	3	3	1	2	2	2	2	1	1	1	1	2	2	2	2	2	2	2	3	3	0	0	0	1	1	75	1	3	1	2	1	0	1	1	1	0	1	2	0	25	10	16	12
6312010329016	4	4	4	4	3	3	3	3	4	1	1	2	2	2	2	2	2	2	1	1	2	2	2	1	5	5	1	1	0	1	0	75	0	1	0	2	1	0	0	1	2	0	3	3	1	8	10	16	16
6312030115004	4	5	4	5	4	3	4	3	4	1	1	2	2	1	1	1	2	1	1	2	2	2	2	2	5	7	1	1	1	0	1	76	0	2	0	2	1	0	0	1	1	1	2	4	1	16	10	18	18
23113010	2	2	1	3	1	1	1	1	1	1	1	1	1	1	1	1	2	1	2	2	2	1	1	1	6	1	0	1	0	1	1	77	1	1	0	2	1	0	0	1	1	0	3	3	1	11	10	8	5
23117004	5	5	5	5	3	2	2	1	1	1	2	1	1	2	2	2	2	1	1	1	1	1	2	2	6	3	0	1	0	1	0	77	0	1	0	4	1	0	0	1	1	1	2	2	0	12	10	20	9
24113012	5	5	5	4	4	2	2	1	3	1	1	2	2	1	1	1	1	2	2	2	1	2	2	1	6	5	0	1	0	0	1	77	1	1	0	2	1	0	0	1	5	0	1	2	0	22	10	19	12
1307250525	5	4	5	5	3	2	3	4	4	1	2	2	2	1	1	1	2	1	1	1	1	1	2	2	1	2	0	0	0	1	1	77	1	3	0	2	1	0	0	1	1	0	1	2	0	21	10	19	16
6211040844003	4	3	2	5	1	1	1	2	3	2	2	2	2	1	1	1	2	2	2	2	2	2	2	2	2	1	0	0	0	1	1	77	0	2	1	2	1	0	0	1	1	0	2	2	0	21	10	14	8
6312010329006	4	4	4	3	3	3	3	3	4	1	2	2	2	1	1	1	2	1	1	1	1	1	1	1	5	3	1	1	0	0	1	77	#NULL!	1	0	4	1	0	0	1	3	#NULL!	3	3	1	11	10	15	16
6211020438009	4	3	3	4	3	3	1	2	2	2	2	2	1	1	1	2	2	1	1	2	1	1	2	2	2	3	0	0	0	0	0	78	0	1	1	2	0	1	0	1	2	0	2	0	0	17	10	14	11
6312040232022	5	4	4	5	4	3	4	3	4	1	2	1	2	2	2	2	1	1	1	1	1	2	2	2	3	4	0	1	0	1	0	78	0	3	1	2	0	0	0	1	5	0	2	2	0	23	10	18	18
6211011124007	4	4	4	4	2	1	3	3	3	1	2	2	2	1	1	1	1	1	1	1	1	1	2	2	5	3	0	1	0	0	1	80	0	2	1	4	1	1	0	1	2	1	3	2	0	18	10	16	12
6211030212032	5	5	5	5	1	1	1	1	1	1	2	2	2	1	1	2	2	2	1	2	2	2	2	2	1	1	0	1	0	1	0	80	1	1	1	2	0	1	0	1	2	0	1	2	0	25	10	20	5
23115008	4	4	3	3	3	3	2	2	2	1	1	1	1	1	1	1	1	1	1	1	2	1	1	2	3	1	1	1	1	1	1	81	1	1	0	2	1	0	0	1	4	0	3	5	1	16	10	14	12
1506190562	5	5	5	5	4	4	4	4	4	1	2	1	1	2	2	1	2	1	1	1	1	1	1	1	4	4	1	1	0	1	1	81	0	1	0	4	1	0	0	1	5	0	2	4	1	15	10	20	20
6311020118002	4	4	4	4	3	3	3	1	3	2	2	2	1	1	1	1	2	1	2	2	2	2	2	2	6	2	0	0	0	0	1	81	0	2	1	4	0	1	0	1	4	0	3	1	0	19	10	16	13
6111020927006	5	5	5	5	4	4	4	4	4	1	1	2	2	1	1	1	2	1	1	1	1	1	1	1	5	5	0	1	0	0	1	82	0	2	1	4	1	1	0	1	1	1	3	2	0	9	10	20	20
6312010605005	5	5	4	3	2	2	4	1	4	1	2	2	1	2	2	1	2	2	2	2	2	2	2	1	1	1	0	0	0	0	1	82	0	1	0	4	1	0	0	1	1	1	1	1	0	25	10	17	13
6211020433035	4	4	4	3	2	1	2	2	2	1	1	2	2	1	2	1	1	1	1	1	1	1	1	2	2	1	1	1	0	1	1	84	0	2	1	2	0	1	0	1	4	0	3	4	1	17	10	15	9
6211030212045	4	4	4	4	1	1	1	1	1	1	2	1	1	1	1	1	1	1	2	2	2	2	2	2	1	1	0	0	0	0	1	85	0	1	1	2	0	1	0	1	1	0	1	1	0	25	10	16	5
6211030212050	5	5	5	5	1	4	2	1	2	1	2	1	2	1	1	1	2	2	1	1	1	2	1	2	5	1	0	1	0	1	1	87	0	1	1	2	0	1	0	1	2	0	2	3	1	25	10	20	10
6211031014015	3	3	3	3	3	3	3	3	3	1	2	2	2	2	1	1	2	1	1	1	1	1	1	1	6	6	0	1	0	0	1	89	1	3	1	2	0	1	0	1	1	0	2	2	0	14	10	12	15
21118006	5	4	5	4	4	3	4	3	4	2	2	1	2	1	1	1	1	1	1	1	1	2	2	1	3	3	0	0	0	0	1	62	0	1	0	#NULL!	1	0	0	1	1	0	1	1	0	19	9	18	18
6312010428015	3	3	3	3	2	1	2	2	2	2	2	2	2	1	1	1	1	2	1	1	1	1	1	1	5	5	0	1	0	1	1	62	0	1	0	4	1	0	#NULL!	1	3	0	3	3	1	5	9	12	9
6111020125011	3	4	4	3	1	1	3	3	3	2	2	2	2	1	1	1	2	2	2	2	2	2	2	2	4	1	0	0	0	0	1	63	0	3	0	4	0	1	0	1	5	1	1	1	0	20	9	14	11
6312080436083	5	5	5	5	4	4	4	4	4	1	2	1	1	1	1	1	2	2	1	1	2	1	1	1	1	2	0	0	0	0	1	63	0	1	0	2	1	0	0	1	1	0	1	1	0	25	9	20	20
6312010428032	3	3	3	3	2	1	2	2	2	2	2	2	1	1	1	1	1	2	1	1	1	1	1	1	3	3	0	1	0	1	1	64	1	1	0	2	1	0	0	1	3	0	3	3	1	5	9	12	9
6312010514020	3	4	4	4	2	1	1	3	3	1	2	2	2	1	1	1	2	2	2	1	2	2	2	2	5	2	0	0	0	0	1	64	1	3	0	2	1	0	0	1	1	0	1	1	0	19	9	15	10
6111020626030	4	4	4	4	1	2	1	2	1	1	1	1	1	1	1	1	2	1	2	2	2	2	2	2	3	3	0	0	0	0	1	65	0	2	1	4	0	1	0	1	3	0	1	1	0	17	9	16	7
6121020143004	4	4	4	4	2	1	1	2	2	2	2	2	2	1	1	1	2	2	2	2	2	2	2	2	2	3	1	0	0	0	1	65	0	1	1	2	0	1	0	1	2	0	2	2	0	20	9	16	8
6121020143008	4	4	4	4	1	1	1	1	1	1	2	2	1	1	1	1	2	2	1	1	2	2	2	2	6	3	0	0	0	1	1	65	1	2	1	2	0	1	0	5	2	0	2	2	0	23	9	16	5
6122020533056	5	4	5	5	1	1	4	4	4	1	1	2	2	1	1	2	1	1	1	1	1	1	1	1	7	1	0	1	1	0	0	65	1	2	0	2	1	0	0	1	5	0	3	2	0	10	9	19	14
6211020436017	4	5	4	3	3	3	3	3	3	1	2	1	2	1	1	1	2	2	2	2	2	2	2	1	2	2	1	1	0	0	1	65	0	4	1	2	0	1	0	1	2	0	2	3	1	15	9	16	15
6211030217013	4	4	4	4	3	2	3	2	3	2	2	2	2	1	2	2	2	2	2	2	1	1	2	2	3	2	0	0	0	0	0	65	0	2	1	2	0	0	0	1	1	0	1	0	0	9	9	16	13
6111020926014	3	3	3	1	1	1	1	1	1	2	2	2	2	2	2	2	2	2	2	2	2	2	2	2	3	3	0	0	0	0	0	66	1	3	0	2	0	1	1	5	2	1	1	0	0	25	9	10	5
6121020143006	4	4	4	4	1	1	1	1	1	2	2	2	2	1	1	1	2	1	2	2	2	2	2	2	5	2	0	1	0	0	1	66	1	2	1	2	1	0	0	1	2	0	2	2	0	20	9	16	5
6122020431067	4	4	4	4	2	2	2	2	2	2	2	1	2	1	1	1	2	1	1	2	2	2	2	2	5	2	0	0	0	0	1	66	1	1	0	4	1	0	0	1	4	0	1	1	0	20	9	16	10
6211020436016	3	3	3	3	3	3	3	3	3	2	2	2	2	1	1	1	1	1	1	1	1	1	1	1	3	3	1	1	0	0	1	66	1	4	1	2	0	1	1	2	2	0	2	3	1	13	9	12	15
6211030213049	5	5	5	5	4	4	4	4	4	1	2	1	1	1	1	1	2	1	1	1	2	2	2	2	5	3	0	1	0	0	1	66	1	6	1	2	0	1	1	3	5	0	1	2	0	25	9	20	20
6211041148001	3	4	4	3	1	1	2	1	3	1	1	2	2	1	1	1	2	1	2	2	2	2	2	2	5	3	0	1	0	0	1	66	0	3	1	2	0	1	0	1	3	0	2	2	0	22	9	14	8
6312010136011	5	5	5	5	3	3	3	1	3	2	2	2	1	1	1	1	2	2	1	1	1	1	1	1	1	4	0	0	0	0	1	66	1	1	0	4	1	0	0	1	5	1	1	1	0	25	9	20	13
6312051436064	5	5	5	5	4	3	4	3	4	1	2	1	2	1	1	1	2	1	1	2	2	1	1	2	6	4	0	1	0	0	1	66	0	1	0	2	1	0	0	1	5	0	2	2	0	20	9	20	18
6312060932041	5	5	5	5	4	4	4	4	4	1	1	2	2	1	1	1	2	1	1	1	1	1	2	2	4	7	0	1	0	0	1	66	0	1	1	2	1	0	0	1	3	0	1	2	0	25	9	20	20
6111020927011	4	4	4	4	3	3	4	2	4	1	1	2	2	1	1	1	1	2	2	2	2	2	2	2	1	1	0	0	0	0	1	67	1	4	1	2	0	1	0	2	5	0	1	1	0	25	9	16	16
6121020143003	4	4	4	4	1	1	1	1	1	1	2	2	1	1	1	1	2	2	1	2	2	2	1	1	3	4	1	1	0	0	1	67	0	2	1	2	1	0	0	1	3	0	2	3	1	23	9	16	5
6121020143007	4	4	4	4	1	1	1	1	1	2	2	2	2	1	1	1	2	2	2	2	2	2	2	2	3	3	0	0	0	0	1	67	1	2	1	2	0	1	0	1	3	0	2	1	0	25	9	16	5
6121041633043	5	4	4	4	2	1	2	2	2	1	2	2	2	1	1	1	2	1	2	2	2	2	2	2	2	1	0	1	0	0	1	67	0	1	0	2	1	1	0	1	5	0	2	2	0	13	9	17	9
6211011122025	4	4	4	4	2	1	2	2	2	1	2	2	2	1	1	1	2	1	1	1	1	1	1	2	2	1	0	0	0	0	1	67	1	1	1	2	1	0	1	1	5	0	2	1	0	20	9	16	9
6211030914012	4	4	4	4	3	3	3	3	3	2	2	2	2	2	1	1	2	2	2	2	2	2	2	2	3	4	0	0	0	0	1	67	1	2	0	2	1	1	0	1	1	0	2	1	0	20	9	16	15
6211041143017	3	3	3	3	2	1	1	1	1	1	2	2	2	1	1	1	2	1	1	1	1	1	1	1	3	3	0	1	0	0	1	67	0	2	1	2	1	1	0	1	1	0	2	2	0	20	9	12	6
6312010135009	5	4	4	4	4	3	3	4	3	2	2	2	2	2	1	1	2	1	1	2	1	2	2	2	5	6	0	1	0	0	1	67	0	1	0	4	1	0	0	1	1	1	3	2	0	22	9	17	17
6312010428024	3	3	3	3	2	1	2	2	3	1	2	2	2	1	1	2	1	1	1	1	1	2	1	1	6	3	1	1	0	0	0	67	1	3	0	2	1	0	#NULL!	1	1	0	3	2	0	4	9	12	10
6312010428029	3	3	3	3	3	3	3	3	3	2	2	2	2	1	1	1	1	1	1	1	1	1	1	1	3	5	0	1	0	1	1	67	0	1	0	2	1	0	#NULL!	1	3	0	2	3	1	15	9	12	15
6312010431015	4	4	4	4	4	3	3	2	3	1	2	2	2	1	1	1	1	1	1	1	1	1	2	2	6	2	0	1	0	0	1	67	1	2	0	2	1	0	0	1	3	0	2	2	0	12	9	16	15
24113029	5	5	5	5	1	4	4	1	4	1	1	1	1	1	1	1	2	1	1	1	1	1	2	1	2	1	0	1	0	0	1	68	0	1	0	2	1	0	0	1	1	0	3	2	0	15	9	20	14
6111020927001	5	5	5	5	4	3	4	4	4	2	2	2	1	1	1	1	1	2	#NULL!	1	2	1	2	2	5	2	0	0	0	0	1	68	1	3	1	2	0	1	1	5	1	0	1	1	0	24	9	20	19
6121020143010	4	4	4	3	2	1	1	1	1	2	2	1	1	1	1	1	2	2	1	2	2	2	2	2	3	3	0	0	0	0	1	68	0	1	1	2	0	#NULL!	0	1	2	0	2	1	0	20	9	15	6
6211020438003	2	3	3	3	2	3	3	1	1	1	1	1	1	2	2	2	2	1	1	1	1	1	1	1	2	2	0	1	0	1	0	68	0	2	1	2	0	1	0	1	1	0	2	2	0	12	9	11	10
6311020119013	4	4	4	4	1	1	2	3	3	2	2	1	1	1	1	1	1	1	1	1	1	1	1	1	5	2	0	1	0	0	1	68	1	3	1	2	0	0	1	4	5	0	2	2	0	19	9	16	10
6312010512005	5	4	4	4	4	3	3	3	3	1	1	2	1	1	1	1	2	1	1	1	1	2	1	2	3	3	0	1	0	0	1	68	1	2	0	2	1	0	0	1	5	0	2	2	0	20	9	17	16
6312051436077	5	5	5	5	4	4	3	3	3	1	2	1	2	1	1	1	2	1	1	1	1	1	1	1	5	4	0	1	0	1	1	68	0	1	0	2	1	0	0	1	5	0	1	3	1	25	9	20	17
21113016	4	4	4	3	2	1	1	1	2	1	2	1	1	1	1	1	1	1	2	2	2	1	1	1	6	5	1	0	1	1	1	69	1	3	0	2	0	0	0	1	4	0	1	4	1	15	9	15	7
22111010	2	2	2	2	2	1	2	1	2	2	1	2	2	1	1	1	2	2	1	1	1	1	1	1	6	2	0	1	0	0	1	69	0	1	0	2	1	0	0	1	5	0	1	2	0	7	9	8	8
24113003	5	4	5	5	4	3	3	4	4	1	2	2	2	1	1	1	1	1	1	1	1	1	1	2	2	3	0	1	0	0	1	69	0	1	0	2	1	0	1	1	1	0	2	2	0	21	9	19	18
6122010133059	4	5	4	4	1	1	3	1	3	1	2	2	2	1	1	1	2	1	1	1	1	2	2	1	7	1	0	1	0	0	1	69	0	1	0	2	1	0	0	1	5	0	2	2	0	8	9	17	9
6211020338016	4	4	4	4	3	3	3	1	4	1	2	2	2	2	2	2	2	1	1	2	2	2	2	2	6	1	0	1	0	1	0	69	0	2	1	2	0	1	0	1	1	0	3	2	0	15	9	16	14
6211030216013	4	4	3	3	2	2	3	2	3	1	1	2	2	1	1	1	2	1	2	2	2	2	2	2	1	2	1	1	0	0	1	69	0	1	1	4	0	1	0	1	2	0	3	3	1	16	9	14	12
6211041144032	1	5	4	3	1	1	1	1	1	2	2	2	2	1	2	1	2	2	1	1	2	2	2	2	1	1	0	0	0	0	1	69	1	2	1	2	0	1	1	1	4	0	1	1	0	25	9	13	5
6311020119001	4	4	4	4	3	3	1	2	4	1	2	1	2	1	1	1	2	1	1	1	1	1	1	1	5	3	0	0	0	0	1	69	0	2	0	2	1	0	0	1	5	0	1	1	0	20	9	16	13
6312051436079	4	4	4	4	3	3	3	3	3	1	1	1	2	1	1	1	2	1	1	1	1	1	1	1	5	4	0	1	0	0	1	69	0	1	0	2	1	0	0	1	5	0	2	2	0	20	9	16	15
6312111235039	4	4	4	4	4	4	3	1	4	1	2	2	1	1	1	1	1	1	1	1	2	2	2	2	6	2	0	1	0	0	1	69	1	1	0	2	1	1	1	1	1	0	2	2	0	20	9	16	16
1406270576	4	4	4	4	1	2	1	1	1	1	1	2	2	2	2	2	1	1	1	1	2	2	2	1	6	1	0	1	1	1	0	70	1	2	0	2	0	1	0	1	1	0	3	3	1	10	9	16	6
6121020146035	3	3	3	3	1	1	1	1	1	1	1	2	2	1	1	1	2	2	2	2	2	2	2	2	5	3	0	1	0	1	1	70	0	1	1	2	0	1	0	1	5	0	1	3	1	23	9	12	5
6211011124011	4	4	4	3	2	2	3	3	3	1	2	2	2	2	1	1	1	2	1	1	2	2	1	1	5	5	0	1	0	1	1	70	0	2	1	2	0	0	0	1	1	0	2	3	1	10	9	15	13
6312051436066	5	5	5	5	4	3	4	2	4	2	2	1	1	1	1	1	2	2	1	1	1	1	1	2	5	4	0	1	0	0	1	70	1	2	1	2	1	0	1	1	1	0	3	2	0	20	9	20	17
6312051436071	5	5	5	5	4	4	4	2	3	1	1	1	1	1	1	1	1	1	1	1	1	1	1	1	1	4	0	1	0	1	1	70	1	1	0	2	1	0	0	1	5	0	3	3	1	25	9	20	17
6312101137025	4	4	4	4	2	2	2	3	2	1	2	1	2	2	1	2	2	1	1	1	1	2	2	2	2	1	0	1	0	0	0	70	0	1	1	4	1	1	0	1	5	1	2	1	0	19	9	16	11
6312111233071	4	5	4	5	1	1	2	2	3	1	2	1	2	2	1	1	2	1	1	1	1	2	2	1	5	2	0	1	0	0	1	70	0	1	1	2	1	0	0	1	5	0	3	2	0	20	9	18	9
6121020143009	4	4	3	3	1	1	1	1	1	1	2	1	2	1	1	1	2	2	1	1	2	2	2	2	3	3	0	0	0	0	1	71	1	1	1	2	0	#NULL!	0	1	2	0	2	1	0	20	9	14	5
6122031205034	4	4	4	4	1	1	1	1	1	1	2	1	2	2	2	2	2	2	2	2	2	1	1	1	1	1	0	1	0	1	0	71	0	1	0	2	1	0	0	1	1	0	3	2	0	15	9	16	5
6211011126001	3	3	3	3	3	3	2	2	2	1	1	1	2	2	1	1	2	1	1	1	2	1	1	1	6	7	0	1	0	1	1	71	0	1	1	2	1	0	0	1	4	0	3	3	1	10	9	12	12
6211031117012	4	4	4	4	3	4	3	4	3	2	2	2	2	2	2	2	2	2	2	2	1	1	2	2	3	2	0	0	0	1	0	71	1	5	1	2	0	1	1	1	5	0	2	1	0	9	9	16	17
6211041142002	4	4	4	4	1	1	2	1	1	1	2	2	2	1	1	1	2	1	1	2	1	2	2	2	3	1	0	0	0	0	1	71	0	1	1	4	0	1	0	1	1	1	2	1	0	17	9	16	6
6211041143018	4	4	4	4	2	1	1	1	1	1	2	2	2	1	1	1	2	2	1	1	1	1	2	2	6	3	0	1	0	1	1	71	0	2	0	2	0	1	0	1	1	0	2	3	1	20	9	16	6
6211041143019	3	3	3	3	2	1	1	1	1	1	2	2	2	2	1	1	2	1	1	1	1	1	1	1	6	3	1	1	0	0	1	71	0	1	1	2	0	1	0	1	2	0	2	3	1	20	9	12	6
6211041143028	3	3	3	3	2	1	1	1	1	1	2	2	2	1	1	1	2	2	2	2	2	2	2	2	6	4	1	1	0	1	1	71	0	2	1	2	0	1	0	1	1	0	2	4	1	20	9	12	6
6312010329011	4	4	4	4	4	4	4	3	3	1	2	2	2	1	1	1	2	1	1	1	1	1	1	1	5	4	1	1	1	1	1	71	0	1	0	4	1	0	0	1	3	0	3	5	1	14	9	16	18
6312010428002	4	4	4	4	2	1	2	2	2	1	2	2	2	1	1	1	2	2	1	1	1	1	1	1	2	4	0	1	0	1	0	71	0	1	0	4	1	0	0	1	3	1	2	2	0	10	9	16	9
6312111235040	4	4	4	4	3	1	4	1	3	1	2	2	2	2	1	1	2	2	1	1	1	2	2	2	3	2	1	1	0	0	1	71	0	1	0	4	1	1	0	1	4	1	3	3	1	20	9	16	12
6121020146034	4	4	3	3	2	1	1	1	1	2	2	2	1	1	1	1	2	2	2	2	2	2	2	2	6	3	0	1	0	0	1	72	1	2	1	2	1	1	0	3	4	0	2	2	0	17	9	14	6
6211020436019	4	4	4	3	3	3	3	1	3	1	2	2	2	1	1	1	1	1	1	1	2	1	1	1	2	4	0	0	0	1	1	72	0	2	1	2	0	1	0	1	2	0	3	2	0	19	9	15	13
6211031117040	3	3	3	3	3	3	3	2	2	2	2	2	2	1	1	1	1	2	2	2	2	2	2	2	2	2	0	0	0	0	1	72	0	1	1	4	1	0	1	2	1	0	1	1	0	15	9	12	13
6211040843026	4	4	4	4	2	1	1	1	1	1	2	2	2	2	2	2	2	1	1	1	1	1	1	1	2	2	1	1	0	1	0	72	0	2	1	4	1	0	0	1	1	1	2	3	1	20	9	16	6
6312010428026	3	3	3	3	2	2	2	2	2	2	1	2	2	1	1	1	2	1	2	1	2	2	1	1	3	5	0	1	0	1	1	72	1	1	0	2	1	0	#NULL!	1	2	0	2	3	1	5	9	12	10
6312080435020	4	4	4	4	4	3	4	1	2	2	2	2	2	1	1	1	2	1	1	2	2	2	2	2	5	3	0	0	0	0	1	72	0	1	1	2	1	0	0	1	3	0	2	1	0	25	9	16	14
1306180558	4	4	4	4	4	4	4	4	4	1	2	2	2	1	1	1	2	2	1	2	2	2	2	2	2	2	0	1	0	0	1	73	0	1	0	2	1	0	0	1	5	0	1	2	0	20	9	16	20
6122030931052	4	4	4	4	2	2	2	2	2	1	1	1	2	2	2	2	2	1	1	2	1	2	1	2	3	2	0	1	0	1	0	73	0	1	0	2	1	0	0	1	1	0	3	2	0	15	9	16	10
6122031339014	5	5	5	5	4	3	4	4	4	1	2	2	2	1	1	1	2	1	2	2	2	2	2	2	5	1	0	1	0	0	1	73	1	3	0	2	1	0	0	1	3	0	1	2	0	15	9	20	19
6211020438004	4	4	4	3	2	2	3	1	2	1	2	2	2	1	1	1	1	1	1	2	2	2	1	2	4	3	1	1	0	1	1	73	0	1	1	4	1	0	0	1	2	0	3	4	1	12	9	15	10
6211030217042	3	4	2	3	2	4	2	3	2	1	1	1	2	1	1	1	1	1	2	1	2	1	2	2	5	3	0	0	0	1	0	73	0	2	1	2	1	0	0	1	1	0	1	1	0	12	9	12	13
6211081143015	4	4	4	3	2	1	1	1	1	2	2	2	2	1	1	1	2	2	2	2	2	2	2	2	5	3	0	0	0	0	1	73	0	2	1	2	0	1	0	1	1	0	2	1	0	25	9	15	6
6312010135012	5	5	4	4	4	3	4	2	2	1	2	2	2	2	1	1	2	1	1	1	2	2	2	2	2	2	0	1	0	0	1	73	0	2	0	2	1	0	0	1	1	0	2	2	0	20	9	18	15
6312080435021	5	5	5	4	4	3	4	2	3	1	2	1	1	1	1	1	2	1	1	1	2	2	2	1	2	3	1	1	0	0	1	73	1	1	0	2	1	0	1	1	1	0	3	3	1	16	9	19	16
1506010511	3	4	3	1	4	2	2	1	3	1	1	1	2	1	1	1	1	2	1	1	2	2	1	1	1	1	0	1	0	0	1	74	0	1	0	4	1	1	0	1	5	1	3	2	0	14	9	11	12
6121020014320	3	3	3	3	2	1	1	1	1	2	2	2	2	1	1	1	2	1	1	1	1	1	1	1	2	4	1	0	0	0	1	74	0	2	1	2	0	1	0	1	2	0	2	2	0	20	9	12	6
6121020143012	4	4	4	4	2	1	1	1	1	1	2	1	2	2	2	2	2	1	1	1	1	1	1	1	2	2	1	1	0	1	0	74	0	1	1	2	1	1	0	1	2	0	2	3	1	20	9	16	6
6121020143013	4	4	4	4	2	1	1	1	1	1	2	1	1	1	1	1	2	1	1	1	1	1	1	1	2	2	1	0	0	1	1	74	0	1	1	4	0	0	0	1	1	1	2	3	1	20	9	16	6
6211030211025	4	4	4	4	2	2	3	1	1	2	2	2	2	1	1	1	1	2	1	2	2	2	2	2	3	3	0	1	0	0	1	74	0	1	1	4	0	1	0	1	1	1	2	2	0	11	9	16	9
6211040814017	4	4	4	4	1	1	1	1	1	2	2	2	2	2	1	1	2	2	2	1	1	1	1	1	4	4	0	0	0	0	1	74	1	3	1	2	0	1	0	1	1	0	2	1	0	15	9	16	5
6312010428031	3	3	3	3	2	1	2	1	2	2	1	2	2	1	1	2	2	1	2	2	1	1	1	1	3	3	0	1	0	1	0	74	0	1	0	4	1	0	#NULL!	1	1	1	2	2	0	5	9	12	8
21117002	4	5	5	5	2	1	1	1	2	1	2	2	2	1	1	2	2	1	#NULL!	1	2	1	1	1	6	1	0	1	0	0	1	75	1	1	0	2	1	0	0	1	5	0	3	2	0	24	9	19	7
23116006	3	3	3	3	2	1	1	1	2	1	1	2	2	1	1	1	1	2	1	1	1	1	1	1	6	2	0	1	0	0	1	75	1	1	0	2	1	0	0	1	3	0	1	2	0	20	9	12	7
24116014	4	4	4	4	3	3	3	3	4	1	2	1	1	1	1	1	1	1	1	2	2	2	2	2	3	2	1	1	0	0	1	75	0	1	0	2	1	0	0	1	2	0	2	3	1	15	9	16	16
6122031537031	4	4	4	4	2	2	2	3	3	1	2	2	2	1	1	1	1	1	1	1	2	2	2	2	2	2	0	1	0	1	1	75	0	1	0	2	1	0	0	1	4	0	1	3	1	11	9	16	12
6211011114020	1	2	2	2	1	1	1	1	1	2	2	2	2	1	1	1	2	1	1	1	1	2	2	2	3	1	0	0	0	1	1	75	1	2	1	2	1	0	0	1	1	0	2	2	0	20	9	7	5
6211011125027	5	5	5	5	3	3	3	3	3	2	2	1	1	1	1	1	2	1	1	1	2	2	2	2	4	4	0	0	0	1	1	75	0	2	1	2	0	1	0	1	3	0	2	2	0	21	9	20	15
6312010312003	4	4	3	4	3	3	2	2	3	1	2	1	1	1	1	1	2	2	1	1	2	2	2	2	3	3	0	1	0	0	1	75	0	3	0	2	0	0	0	1	5	0	3	2	0	14	9	15	13
6312101137024	4	4	4	4	1	2	3	4	4	1	2	1	2	2	1	1	2	1	1	1	2	2	2	2	2	2	0	1	0	0	1	75	0	2	1	2	1	1	1	1	5	0	1	2	0	20	9	16	14
6111020903041	4	4	3	3	3	3	3	3	3	1	1	1	1	2	1	1	2	2	1	1	1	1	1	1	7	3	0	1	0	1	1	76	0	2	1	4	0	0	0	1	5	0	2	3	1	22	9	14	15
6211030211011	2	5	1	2	1	1	1	1	1	2	2	2	2	1	1	1	1	1	1	1	1	1	1	1	1	1	0	1	0	1	1	76	0	1	1	4	0	1	0	1	2	1	2	3	1	11	9	10	5
6211030215003	3	3	4	3	3	1	1	3	3	2	1	1	1	1	1	1	2	2	1	1	1	2	1	2	4	2	0	0	0	1	1	76	0	1	1	4	1	1	0	1	2	1	2	2	0	16	9	13	11
6312010428034	3	3	3	3	1	1	1	1	1	1	2	2	2	2	1	2	2	2	1	1	1	1	1	1	1	4	0	1	0	0	0	76	1	1	0	2	1	0	0	1	4	0	3	1	0	4	9	12	5
6312051403135	5	5	4	4	4	4	3	3	3	1	2	1	1	2	2	2	2	2	1	1	1	2	2	2	5	1	0	1	0	1	0	76	0	1	0	2	1	0	0	1	5	0	1	2	0	17	9	18	17
6211041143023	3	3	3	3	2	1	1	1	1	1	2	2	2	2	1	1	1	1	1	1	1	1	1	1	2	3	1	1	0	1	1	77	0	3	1	2	1	1	0	1	1	0	2	4	1	20	9	12	6
6312010428014	3	3	3	4	2	2	2	1	2	1	1	2	1	1	1	1	1	1	1	1	1	1	1	1	3	3	1	1	0	1	1	77	0	1	0	4	1	0	0	1	2	1	2	4	1	15	9	13	9
23113011	5	5	5	5	4	3	4	4	4	1	1	2	2	1	1	1	1	1	1	1	1	1	1	2	6	5	0	1	0	0	1	78	1	1	0	2	1	0	0	1	5	0	1	2	0	24	9	20	19
1408280501	5	5	4	3	4	2	3	4	4	1	2	1	1	2	2	2	1	2	1	1	1	1	1	1	5	1	0	1	0	1	0	78	1	1	0	2	1	0	0	1	3	0	3	2	0	3	9	17	17
6211031114013	4	4	4	4	1	1	1	1	1	2	2	2	2	2	1	1	2	2	2	2	2	2	2	2	4	4	0	0	0	1	1	78	1	3	1	2	0	1	0	1	1	0	2	2	0	20	9	16	5
6211031117019	4	4	4	4	3	3	3	3	3	1	2	2	2	2	2	2	2	2	2	2	2	2	2	2	1	2	0	0	0	0	0	78	0	2	1	2	0	1	0	1	3	0	1	0	0	17	9	16	15
6211040842040	4	4	4	4	1	1	1	1	4	1	2	2	1	2	1	2	1	2	1	1	1	2	2	2	2	1	1	1	0	1	0	78	0	1	1	4	0	1	0	1	1	0	3	3	1	20	9	16	8
6211040843025	4	4	3	3	2	1	1	1	1	1	2	1	2	2	1	1	2	1	1	1	1	1	1	2	4	3	0	1	0	0	0	78	0	1	1	2	1	0	0	1	3	0	2	1	0	20	9	14	6
6312010329008	1	1	1	1	4	3	3	3	4	1	2	1	1	1	1	1	2	2	1	1	1	1	1	1	4	4	0	1	1	1	1	78	0	1	0	2	1	0	0	1	4	0	2	4	1	14	9	4	17
21116015	4	4	4	4	2	2	2	2	2	2	1	1	1	1	1	1	1	1	1	1	1	1	1	2	6	2	0	0	0	1	1	79	1	1	0	2	1	0	0	1	3	0	1	2	0	20	9	16	10
1506010611	5	5	4	4	2	1	4	4	4	1	1	2	2	1	1	2	2	1	1	2	2	2	2	2	2	1	0	1	1	0	0	79	1	2	0	2	1	1	0	1	5	0	2	2	0	12	9	18	15
6121020143014	4	4	4	4	1	1	1	1	1	1	2	1	1	1	1	1	2	1	2	2	1	1	1	1	2	2	0	1	0	1	1	79	0	1	1	2	1	0	0	1	1	0	2	3	1	20	9	16	5
6211030217009	3	3	3	3	3	2	2	3	2	2	2	2	2	2	2	2	2	2	2	2	2	2	2	2	2	1	0	0	0	0	0	79	0	1	1	2	0	1	0	1	1	0	1	0	0	25	9	12	12
6211031117006	4	3	3	4	2	4	2	3	2	1	2	1	2	1	1	1	2	2	1	2	1	2	1	1	5	3	0	0	0	1	1	79	0	1	1	4	0	1	0	1	1	1	2	2	0	16	9	14	13
6211041143024	3	3	3	3	2	1	1	1	1	1	2	2	1	1	1	1	1	2	1	1	1	1	1	1	2	3	0	0	0	0	1	79	1	3	1	2	0	1	1	1	4	1	2	1	0	20	9	12	6
6211051143022	4	4	4	4	2	1	1	1	1	2	2	2	2	1	1	1	2	2	1	1	1	1	2	2	2	2	0	1	0	1	1	79	0	5	1	2	0	1	0	1	5	0	2	3	1	20	9	16	6
6211020433015	3	3	3	3	1	1	1	2	2	1	2	1	2	1	1	1	1	1	1	1	2	2	2	2	2	4	1	1	0	1	1	80	0	3	1	4	0	1	0	1	2	1	3	4	1	14	9	12	7
6211030514018	1	1	1	1	1	1	1	1	1	2	2	2	2	2	2	2	2	1	1	1	1	1	1	1	3	2	0	1	0	0	1	80	0	2	1	4	0	1	0	1	1	1	2	2	0	13	9	4	5
6211031117026	4	4	4	4	4	4	4	4	4	2	2	2	1	1	2	2	1	2	2	2	2	2	2	2	4	2	0	1	0	0	0	80	0	3	1	4	0	1	0	1	1	1	1	1	0	25	9	16	20
6211111114011	1	1	1	1	1	1	1	1	1	2	2	2	2	1	1	1	2	2	2	2	2	2	2	2	3	4	0	0	0	0	1	80	1	2	1	4	1	1	0	1	1	0	2	1	0	15	9	4	5
6311020119014	4	4	4	4	1	1	1	1	4	1	1	1	2	2	1	1	2	1	1	1	1	1	2	2	5	2	0	1	0	1	1	80	0	1	1	4	0	1	0	1	5	1	3	3	1	16	9	16	8
6312051036019	5	5	5	5	4	4	4	4	4	2	2	1	2	1	1	1	2	2	1	2	2	1	1	1	6	5	0	1	0	0	1	80	1	1	0	2	0	0	0	1	1	0	3	2	0	25	9	20	20
21113001	5	4	4	5	3	4	4	3	3	1	1	2	2	1	1	1	2	1	2	2	2	2	2	2	2	1	0	1	1	0	1	81	1	1	0	2	1	0	0	1	1	0	1	3	1	20	9	18	17
6211020438010	4	3	3	3	3	3	3	3	3	2	1	1	1	1	1	1	2	1	1	1	2	2	2	2	2	4	0	1	0	1	0	81	1	2	1	2	0	1	0	1	2	0	2	2	0	23	9	13	15
6312010329017	4	4	4	4	4	4	4	4	4	1	2	2	2	1	2	1	1	2	2	2	2	2	1	2	3	5	0	1	0	0	1	81	1	1	0	2	1	0	0	1	2	0	2	2	0	15	9	16	20
6312010428027	3	3	3	3	3	3	2	1	3	2	1	2	2	1	1	1	2	2	1	1	1	1	1	1	5	3	0	1	0	1	1	81	1	1	0	2	1	0	#NULL!	1	4	0	1	3	1	11	9	12	12
6314010428005	3	3	3	3	1	1	1	2	3	1	1	2	2	2	1	2	1	1	1	1	1	1	1	1	5	5	1	1	1	1	0	81	0	1	0	4	1	0	0	1	4	0	3	4	1	5	9	12	8
6121020143002	4	4	4	4	2	2	2	2	2	2	2	2	2	2	2	2	2	2	2	2	2	2	2	2	3	4	0	0	0	0	0	82	0	2	1	4	0	1	0	1	1	0	2	0	0	25	9	16	10
6211030212009	5	5	5	5	4	4	4	2	1	1	2	1	1	2	1	2	2	2	1	1	1	1	2	2	6	5	0	1	0	1	0	82	0	1	1	2	0	1	0	1	2	0	3	2	0	23	9	20	15
6211031117044	3	3	3	3	3	2	3	2	2	2	2	2	2	1	1	1	2	2	2	2	2	2	2	2	3	2	0	0	0	0	1	82	0	3	1	2	0	1	0	1	1	0	1	1	0	21	9	12	12
6211040843027	4	4	3	3	2	1	1	1	1	1	2	1	1	1	1	1	2	1	1	1	1	1	1	2	2	2	0	1	0	0	1	82	1	1	1	2	1	0	0	5	2	0	2	2	0	20	9	14	6
6211041144030	5	5	5	5	1	1	1	1	1	1	1	2	1	2	2	2	1	1	1	1	1	2	1	1	1	1	0	1	0	1	0	82	0	2	1	2	1	1	0	1	1	0	3	2	0	25	9	20	5
6211030211032	4	4	4	4	2	3	2	1	1	1	2	2	2	1	1	2	1	1	1	1	1	1	1	1	3	2	0	1	0	1	0	83	1	1	1	4	0	1	0	1	1	1	3	2	0	17	9	16	9
6211020436029	4	4	4	3	1	1	1	1	2	2	2	1	1	2	2	2	2	2	1	1	1	1	1	2	6	1	0	1	0	1	0	84	0	1	1	4	1	0	0	1	1	0	2	2	0	22	9	15	6
6211030211012	4	3	4	4	3	1	2	3	3	2	1	1	1	1	2	1	1	1	1	1	1	1	1	1	2	2	0	1	0	0	1	84	0	1	1	2	0	1	0	1	1	0	2	2	0	19	9	15	12
6211030217017	4	4	4	4	4	4	4	4	4	1	1	1	1	1	1	1	1	1	1	1	1	1	1	1	2	2	0	1	1	1	1	91	0	1	1	2	0	1	0	1	1	0	1	4	1	25	9	16	20
6311020119002	4	4	4	4	1	1	1	1	3	2	2	2	2	1	1	1	2	2	1	2	2	2	2	2	5	2	0	0	0	1	1	#NULL!	1	1	1	4	1	0	0	1	5	0	2	2	0	6	8	16	7
21113032	3	3	4	4	2	1	2	2	2	2	1	1	2	1	1	1	1	1	1	1	1	2	2	1	2	2	0	0	0	1	1	60	1	2	0	2	1	0	1	1	1	0	2	2	0	18	8	14	9
6312010428013	3	3	3	3	3	1	3	3	3	2	2	2	2	1	1	1	2	1	1	1	1	1	1	1	5	4	0	1	0	1	1	60	0	1	0	4	1	0	#NULL!	1	3	0	1	3	1	10	8	12	13
6211081142037	4	4	4	4	2	1	1	1	1	1	2	2	2	1	1	1	2	1	1	1	1	2	2	2	2	2	0	1	0	1	1	62	1	2	1	4	0	1	1	5	1	1	1	3	1	20	8	16	6
6312110431093	4	4	4	4	4	3	4	2	4	2	1	2	2	2	1	1	2	1	1	1	1	2	2	2	3	2	0	1	0	0	1	62	0	2	0	2	1	1	0	1	2	0	2	2	0	8	8	16	17
24113007	5	5	5	4	3	2	2	1	3	1	1	1	2	1	1	1	2	1	1	2	2	2	2	2	6	5	1	1	0	1	1	63	0	1	0	2	1	0	0	1	1	0	3	4	1	20	8	19	11
1505280601	4	4	4	4	4	4	4	3	3	1	2	2	2	1	2	1	2	2	1	1	1	1	1	1	2	2	0	1	1	0	1	63	0	1	0	2	0	0	0	1	2	0	2	3	1	16	8	16	18
6312010410042	4	4	4	4	4	4	3	2	3	2	2	2	2	1	1	1	1	1	1	2	2	1	1	2	6	2	0	0	1	1	1	63	0	1	0	2	1	0	0	1	4	0	1	3	1	14	8	16	16
6312010514001	3	3	3	3	3	3	3	3	2	1	2	2	2	2	2	1	2	1	1	2	2	1	1	2	2	5	1	0	0	1	1	63	0	1	0	2	1	0	0	1	3	0	1	3	1	18	8	12	14
6312050436082	4	4	4	4	3	3	3	1	2	1	2	1	1	2	1	1	2	1	1	1	1	2	2	2	3	4	0	1	0	1	1	63	0	1	0	2	1	0	0	1	1	0	2	3	1	25	8	16	12
6111020103078	5	5	4	4	4	3	3	4	4	1	2	1	2	2	1	1	1	1	1	1	1	1	1	1	2	1	1	1	1	1	1	64	0	4	1	2	0	1	0	1	5	0	2	5	1	10	8	18	18
21116004	4	4	4	4	2	2	2	2	2	1	2	1	1	1	1	1	2	1	2	2	2	2	2	2	6	1	0	1	0	0	1	65	1	1	0	2	1	0	0	1	4	0	2	2	0	20	8	16	10
6111020124009	3	3	3	3	1	1	1	1	1	1	2	1	1	1	1	1	2	1	1	1	1	1	1	1	4	5	0	1	0	0	1	65	0	3	1	3	0	1	0	1	1	0	2	2	0	10	8	12	5
6111020910018	4	4	4	4	3	1	3	3	3	2	1	2	1	1	1	1	2	1	2	1	2	1	1	2	2	5	0	1	0	0	1	65	1	3	0	3	0	1	1	4	5	1	1	2	0	19	8	16	13
6211011122026	4	4	4	4	2	1	2	2	2	1	2	2	1	1	1	1	2	1	1	1	1	1	1	2	2	1	0	1	0	1	1	65	1	3	1	2	1	0	0	5	5	0	1	3	1	20	8	16	9
6211011127009	5	5	5	5	2	1	3	1	2	1	2	1	2	1	2	2	2	1	1	1	2	2	1	1	2	3	1	0	0	0	0	65	1	2	1	2	0	0	0	2	1	0	1	1	0	20	8	20	9
6211011127010	3	3	3	3	1	1	1	1	1	2	2	2	2	1	1	1	2	1	1	1	1	2	2	2	2	2	0	0	0	0	1	65	0	1	1	2	1	1	0	1	1	0	2	1	0	25	8	12	5
21112018	5	5	5	4	4	3	3	1	2	1	2	1	2	2	1	2	1	1	1	1	1	1	1	1	5	3	0	1	0	1	0	66	0	1	0	2	1	0	0	1	1	0	3	2	0	17	8	19	13
21118010	5	5	4	4	4	4	4	2	1	1	2	2	2	1	2	2	1	1	1	2	1	1	1	2	3	1	0	1	0	0	0	66	0	1	0	2	1	0	0	1	1	1	3	1	0	20	8	18	15
6111020227022	5	5	5	4	4	3	4	4	4	1	2	2	2	1	1	1	1	2	1	1	2	1	1	2	6	1	0	1	0	0	1	66	0	1	1	2	0	1	0	1	5	1	1	2	0	20	8	19	19
6111020905027	2	4	3	3	1	1	3	2	3	2	2	1	1	2	1	1	2	1	1	1	1	2	2	1	3	1	0	1	0	0	1	66	0	1	1	2	0	1	0	1	3	0	1	2	0	19	8	12	10
6122020433066	5	4	5	4	1	1	4	4	4	1	2	2	2	1	1	1	2	1	1	1	1	1	2	2	2	1	0	1	0	0	1	66	1	2	0	2	1	1	0	1	5	0	1	2	0	11	8	18	14
6211041145011	4	4	4	3	2	1	1	1	1	1	2	2	2	2	1	1	2	1	1	1	1	2	2	2	3	2	1	1	0	1	1	66	0	1	1	2	1	1	0	1	4	0	2	4	1	20	8	15	6
6312040231025	4	4	4	4	4	3	3	4	4	2	1	2	2	2	1	1	1	1	1	1	1	2	2	2	5	4	0	1	0	0	1	66	0	1	0	2	1	1	0	1	4	0	1	2	0	17	8	16	18
6312051335041	5	5	5	5	4	3	3	3	3	1	2	2	2	1	1	1	2	1	1	2	1	2	2	2	2	2	0	1	0	0	1	66	0	1	0	4	1	0	0	1	1	0	2	2	0	14	8	20	16
6312051431092	4	4	4	4	3	2	2	2	3	1	1	2	2	1	1	2	1	1	1	1	1	2	2	2	6	3	0	1	0	1	0	66	1	2	0	2	0	0	0	1	1	0	3	2	0	13	8	16	12
1308260504	5	5	5	4	3	3	4	4	4	2	1	2	2	1	1	1	2	1	2	2	2	2	2	2	5	2	0	0	0	0	1	67	1	1	0	2	1	0	0	1	3	0	1	1	0	22	8	19	18
6111020910020	4	4	4	2	2	1	2	2	2	1	2	2	1	1	1	1	1	1	1	1	1	2	1	1	2	2	0	1	0	0	1	67	0	4	1	2	0	1	0	1	5	0	1	2	0	24	8	14	9
6111020926010	5	5	5	5	3	2	3	2	2	1	1	2	2	1	1	1	2	1	1	1	2	2	1	2	3	3	0	1	0	0	1	67	0	1	1	2	0	1	0	1	5	0	1	2	0	25	8	20	12
6211011125017	5	5	5	5	3	3	3	3	4	1	1	1	2	2	1	1	1	1	1	1	1	1	1	1	2	1	1	1	0	1	1	67	0	2	1	4	1	1	0	1	5	1	2	4	1	20	8	20	16
6312010212008	4	3	4	3	3	2	2	2	3	1	2	2	2	1	1	1	2	2	1	1	2	2	2	2	3	3	1	1	0	0	1	67	1	6	0	2	1	0	1	1	3	0	2	3	1	18	8	14	12
6312111235037	4	4	4	4	2	3	2	2	2	1	2	2	2	1	1	1	2	1	2	2	1	2	2	2	2	2	1	0	0	0	1	67	0	1	0	4	1	1	0	1	1	0	1	2	0	19	8	16	11
21113037	4	4	4	4	1	1	1	1	1	1	2	2	1	1	1	1	2	1	1	1	1	2	1	2	6	3	0	1	1	0	1	68	1	2	0	4	1	0	0	1	1	0	2	3	1	16	8	16	5
6111020710037	5	5	5	4	2	1	3	3	3	2	2	2	2	1	1	1	2	1	1	1	1	1	1	1	2	2	0	0	0	0	1	68	1	1	1	2	1	0	0	1	4	0	2	1	0	24	8	19	12
6121020147044	4	4	4	3	2	1	1	1	1	2	2	2	2	1	1	1	2	2	1	1	1	2	2	2	5	2	0	0	0	0	1	68	1	2	1	2	0	1	0	5	4	0	2	1	0	20	8	15	6
6122020431069	4	4	4	4	2	2	2	2	2	1	2	2	2	1	1	1	2	1	1	2	2	2	2	2	3	3	0	0	0	1	1	68	1	2	0	2	1	0	0	1	1	0	2	2	0	15	8	16	10
6211030211027	3	3	3	3	2	2	2	1	1	2	2	1	1	1	1	1	1	1	1	1	1	1	1	1	4	2	0	1	0	0	1	68	0	1	1	2	0	1	0	1	2	0	2	2	0	18	8	12	8
6311020119004	4	4	4	4	1	1	1	3	4	2	1	2	2	1	1	1	2	2	1	2	2	2	2	2	3	3	0	0	0	0	1	68	1	2	1	2	1	0	1	2	5	0	1	1	0	19	8	16	10
6312010633001	4	3	4	4	2	1	4	4	4	2	1	2	2	1	1	1	2	2	2	2	2	2	2	2	4	5	0	1	1	0	1	68	1	2	0	2	1	1	0	1	5	0	2	3	1	11	8	15	15
6322070431037	4	4	4	4	2	1	1	1	2	1	2	2	2	1	1	1	2	1	2	2	2	2	2	2	4	2	1	1	0	0	1	68	0	1	0	4	1	1	0	1	4	0	1	3	1	10	8	16	7
1506010589	5	4	4	5	4	3	3	4	3	1	2	1	1	1	1	1	1	1	2	2	2	2	1	2	6	1	0	1	0	0	1	69	1	2	0	2	1	0	0	1	1	0	3	2	0	9	8	18	17
6111020903051	5	5	4	4	4	4	4	4	4	2	2	2	2	1	1	1	1	1	1	1	1	2	2	2	6	5	0	1	0	1	1	69	0	1	1	4	0	1	0	1	4	1	2	3	1	14	8	18	20
6121020146019	4	4	4	4	2	1	1	1	1	2	2	2	2	1	1	1	2	1	1	1	1	2	2	2	2	2	0	1	0	0	1	69	0	1	1	2	0	1	0	1	4	1	3	2	0	20	8	16	6
6121020147039	4	4	4	3	2	1	1	1	1	2	2	2	2	1	1	1	2	2	1	1	1	1	2	2	3	2	0	1	0	0	1	69	1	1	1	2	0	1	0	1	4	0	3	2	0	20	8	15	6
6122020533057	5	4	4	4	1	1	4	1	4	1	1	2	2	1	1	1	2	1	1	1	1	1	1	1	6	1	0	1	0	0	1	69	0	1	0	2	1	0	0	1	5	0	3	2	0	8	8	17	11
6122020839015	5	5	4	4	3	3	3	4	4	2	2	2	2	1	1	1	2	1	2	2	2	2	2	2	3	2	0	1	0	0	1	69	1	3	0	2	0	1	0	1	3	0	1	2	0	22	8	18	17
6122020839017	4	4	4	4	3	2	3	3	3	1	1	2	2	1	1	1	2	1	2	2	2	1	1	2	5	2	0	1	0	0	1	69	0	1	0	2	1	0	0	1	2	0	2	2	0	2	8	16	14
6211011124019	4	4	4	4	2	1	2	1	2	1	2	2	2	1	1	1	2	1	1	1	1	1	2	2	4	1	0	1	0	1	1	69	1	1	1	2	1	0	1	4	1	0	1	3	1	21	8	16	8
6211020337016	5	5	5	5	3	3	3	2	2	1	2	1	1	1	1	1	2	1	2	2	2	2	1	2	3	1	0	1	0	0	1	69	0	4	1	2	0	1	0	3	1	0	2	2	0	17	8	20	13
6211030211034	4	4	4	3	2	3	2	1	1	1	2	2	2	1	1	2	1	1	1	1	1	1	1	1	3	2	0	1	0	1	1	69	0	3	1	2	0	1	0	1	4	0	2	3	1	20	8	15	9
21113014	3	3	3	2	3	2	2	4	2	2	2	2	2	2	1	2	2	1	1	1	1	2	1	1	3	5	0	0	0	1	0	70	1	1	0	2	1	0	1	1	1	0	3	1	0	21	8	11	13
6121020145031	3	3	3	3	2	1	1	1	1	2	2	2	2	1	1	1	2	2	2	2	2	2	2	2	3	2	0	0	0	0	1	70	1	3	1	2	1	0	0	1	4	0	2	1	0	22	8	12	6
6122020631056	4	4	4	4	4	2	2	2	4	2	2	2	2	1	1	1	2	1	1	2	2	2	2	2	2	2	0	1	0	0	1	70	1	1	0	2	1	0	0	1	3	0	2	2	0	15	8	16	14
6211011127027	5	5	5	5	4	2	2	1	3	1	2	2	2	1	1	1	2	1	2	2	2	2	2	1	2	2	0	1	0	1	1	70	0	1	1	4	1	0	0	1	1	1	2	3	1	20	8	20	12
6211041143032	4	4	4	4	2	1	1	1	1	1	2	2	2	1	1	1	1	2	1	1	1	1	2	2	6	2	0	0	0	0	1	70	1	3	1	2	0	1	1	2	3	0	2	1	0	20	8	16	6
6312010428022	3	3	3	3	3	1	2	3	3	1	2	2	2	1	1	1	1	1	1	1	2	1	1	1	5	3	0	1	0	1	1	70	1	2	0	2	1	0	#NULL!	1	3	0	2	3	1	13	8	12	12
6312010638006	5	5	5	5	2	2	2	2	2	2	2	2	2	1	1	1	2	2	2	2	2	2	2	2	4	2	0	0	0	1	1	70	1	2	0	2	0	#NULL!	0	#NULL!	3	0	2	2	0	17	8	20	10
6312051433082	4	4	3	4	2	1	4	2	4	1	2	2	2	1	1	1	1	1	2	2	2	2	2	1	7	2	0	1	0	0	1	70	0	1	1	2	1	0	0	1	5	0	3	2	0	17	8	15	13
6312111231075	4	4	4	4	2	2	4	2	4	1	1	2	2	2	1	1	1	1	1	1	1	2	1	2	2	2	0	1	0	0	1	70	0	1	1	2	1	1	0	1	1	0	3	2	0	6	8	16	14
21111010	5	5	5	5	3	3	2	1	2	1	2	2	2	2	1	1	2	1	1	1	2	2	2	2	6	2	0	1	1	1	1	71	0	2	0	2	1	1	0	1	5	0	3	4	1	12	8	20	11
22118001	5	5	5	5	4	3	4	4	4	1	2	2	2	1	1	1	1	1	1	1	1	1	2	1	6	4	0	0	0	0	1	71	1	2	0	2	1	0	0	1	2	0	2	1	0	18	8	20	19
6211030214009	4	4	4	4	3	3	3	2	2	1	2	1	1	2	2	2	1	1	1	1	1	1	2	2	3	2	1	1	0	1	0	71	1	3	1	2	0	1	1	1	1	0	3	3	1	5	8	16	13
6312010329013	4	4	4	4	4	3	3	3	3	1	1	2	2	1	1	1	2	1	1	1	2	1	1	1	5	4	1	1	0	1	1	71	0	1	0	2	1	0	0	1	2	0	2	4	1	14	8	16	16
6312010428003	3	3	3	3	2	1	2	2	2	2	1	1	2	1	1	1	1	1	1	1	1	1	1	1	3	3	0	1	0	1	1	71	1	1	0	2	1	0	0	1	3	0	2	3	1	7	8	12	9
6121020146021	4	4	4	3	2	1	1	1	1	2	2	2	2	1	1	1	2	1	1	1	1	2	2	2	2	6	0	1	0	0	1	72	1	1	#NULL!	4	0	1	1	1	5	1	3	2	0	20	8	15	6
6121020146036	4	4	4	4	2	1	1	1	1	2	2	2	2	1	1	1	2	2	2	2	2	2	2	2	#NULL!	2	0	0	0	1	1	72	0	4	1	4	1	1	0	1	4	1	1	2	0	20	8	16	6
6211011123020	5	5	5	5	2	2	2	3	3	1	2	2	2	1	1	2	2	1	1	1	2	2	2	2	1	1	0	1	0	0	1	72	1	3	1	2	1	0	0	1	1	0	2	2	0	23	8	20	12
6211041142018	4	4	4	4	2	1	2	1	4	1	1	2	2	1	1	1	1	1	1	1	1	1	1	2	2	1	1	1	1	0	1	72	0	2	0	2	0	1	0	1	1	0	3	4	1	11	8	16	10
1307230512	5	4	5	5	2	1	4	3	4	1	1	2	2	1	1	2	1	1	1	1	1	2	2	1	2	1	0	1	1	0	1	73	1	2	0	2	1	0	0	1	4	0	3	3	1	8	8	19	14
6211020433036	4	4	4	4	2	1	2	2	2	1	1	2	2	1	1	1	2	1	1	2	2	1	1	1	1	3	1	1	0	0	1	73	0	4	1	4	0	1	0	1	2	0	2	3	1	17	8	16	9
6211041143030	4	4	4	4	2	1	1	1	1	1	2	1	1	1	1	1	2	2	1	1	1	1	1	2	6	3	0	0	0	0	1	73	0	2	1	2	0	1	0	1	1	0	2	1	0	20	8	16	6
21116013	4	5	4	4	1	2	2	2	1	1	1	1	1	1	1	1	1	1	1	1	1	2	2	2	1	5	0	1	0	0	1	74	1	3	0	#NULL!	1	0	0	1	5	0	3	2	0	19	8	17	8
6311020119008	4	4	4	4	1	1	1	1	4	2	1	2	2	2	2	1	2	2	1	2	2	2	2	2	2	2	0	0	0	1	1	74	0	2	1	2	0	1	0	1	2	0	1	2	0	12	8	16	8
6312010428025	4	3	3	3	2	1	2	1	1	2	2	2	2	1	1	1	2	2	1	1	1	1	1	1	5	3	0	1	0	1	1	74	0	1	0	2	1	0	#NULL!	1	1	0	3	3	1	5	8	13	7
24116009	4	4	4	4	3	3	3	3	3	1	2	1	2	2	1	1	2	1	1	2	2	1	2	2	2	2	1	1	0	1	1	75	0	1	0	2	1	0	0	1	2	0	2	4	1	19	8	16	15
6111020926008	5	5	5	5	2	2	3	2	2	2	1	2	1	1	1	1	1	1	1	1	1	2	2	2	3	3	1	1	1	1	1	75	0	1	1	2	0	1	0	1	1	0	3	5	1	25	8	20	11
6121020143033	3	3	3	3	2	1	1	1	1	2	2	1	2	1	2	2	2	1	1	1	1	1	1	1	3	3	1	1	0	1	0	75	0	4	0	4	0	1	0	1	3	1	2	3	1	20	8	12	6
6121020147040	4	4	4	3	2	1	1	1	1	1	2	2	2	1	1	1	2	1	1	1	1	2	2	2	5	3	0	1	0	0	1	75	1	3	1	2	0	1	0	1	3	0	2	2	0	20	8	15	6
6312010603087	4	4	5	5	4	4	3	3	4	1	1	1	2	2	2	2	2	1	1	1	1	2	2	2	6	1	0	1	0	1	0	75	1	1	0	2	1	0	0	1	1	0	1	2	0	7	8	18	18
6312010638005	4	4	4	3	2	3	3	4	4	2	2	2	2	1	1	1	2	2	2	2	2	2	2	2	3	2	0	0	0	0	1	75	1	2	0	2	1	0	0	1	3	0	1	1	0	15	8	15	16
24115003	4	4	4	4	3	2	3	2	4	1	1	1	1	1	1	1	2	1	1	2	2	2	2	2	3	3	1	1	0	1	1	76	0	1	0	2	1	0	0	1	2	0	3	4	1	15	8	16	14
6111020918010	3	3	3	3	1	1	1	1	1	1	2	2	2	1	2	1	1	1	1	2	1	1	2	2	6	3	0	1	0	1	0	76	0	3	1	2	0	1	0	1	2	0	3	2	0	19	8	12	5
6122031439008	5	5	5	5	2	1	2	2	2	2	2	2	1	1	1	1	2	1	1	1	2	2	2	2	5	1	0	0	0	0	1	76	1	1	0	2	0	1	0	1	3	0	1	1	0	20	8	20	9
6211020337001	3	4	3	3	1	1	1	1	1	1	2	1	1	1	1	1	2	1	1	1	1	1	1	2	1	1	0	1	0	1	1	76	0	1	1	4	0	1	0	1	3	0	2	3	1	13	8	13	5
6312010428018	4	4	4	3	2	2	2	2	2	1	1	2	1	2	1	1	2	1	1	1	1	1	1	1	1	1	1	1	1	1	1	76	0	#NULL!	0	2	1	0	0	1	3	0	3	5	1	14	8	15	10
22112007	5	4	4	5	3	2	3	4	4	1	2	1	2	1	1	1	1	1	1	1	1	1	1	2	3	4	0	1	0	1	1	77	1	2	0	2	1	0	0	1	1	0	3	3	1	5	8	18	16
1306190554	4	4	4	4	2	1	1	2	2	1	2	2	2	1	2	2	2	1	1	2	2	2	2	2	3	2	0	0	0	1	0	77	1	1	0	2	1	0	0	1	3	0	3	1	0	15	8	16	8
6211011127012	4	4	4	4	1	1	1	1	2	1	2	2	2	1	1	1	1	1	2	2	2	2	2	2	2	2	0	0	0	0	1	77	1	2	1	2	1	0	0	1	1	0	2	1	0	17	8	16	6
6211020436010	3	3	3	3	3	1	3	1	2	1	1	2	2	1	1	1	1	1	1	2	2	2	1	2	4	3	1	1	0	1	1	77	0	3	1	4	0	1	0	1	2	1	2	4	1	16	8	12	10
6211030211008	5	5	5	4	4	4	4	3	4	1	1	1	1	2	1	1	2	1	1	1	1	1	2	1	6	3	1	1	0	0	1	77	0	4	1	2	0	1	0	1	4	0	2	3	1	21	8	19	19
6312010133019	4	3	4	3	1	1	3	1	3	2	1	2	2	1	1	2	2	1	1	1	2	2	2	1	6	1	0	1	0	0	0	77	1	3	0	2	1	0	1	1	5	0	3	1	0	18	8	14	9
4095898	4	5	5	5	3	3	4	2	4	1	2	2	2	1	1	1	2	1	1	1	1	2	2	2	3	2	0	0	0	1	1	78	0	2	1	4	0	1	0	1	1	0	2	2	0	20	8	19	16
6111020518015	3	3	3	3	1	1	1	1	2	1	1	1	2	1	1	1	2	2	2	2	2	2	2	2	2	2	0	1	0	1	1	78	0	3	1	2	0	1	0	1	5	0	3	3	1	14	8	12	6
6211030214003	1	1	1	1	1	1	1	1	1	1	2	2	2	1	2	1	2	2	1	1	1	2	2	2	4	3	0	1	0	0	1	78	0	1	1	2	0	1	0	1	1	0	2	2	0	20	8	4	5
6211041146041	3	3	3	3	1	1	1	2	3	1	1	2	2	2	1	1	1	1	1	2	1	2	2	2	1	1	1	1	0	1	1	78	0	3	1	2	0	1	0	1	1	0	2	4	1	19	8	12	8
22118002	4	4	4	4	4	3	4	4	4	2	2	2	2	1	1	1	1	1	1	1	1	1	2	2	5	2	0	0	0	0	1	79	1	2	0	2	1	0	0	1	2	0	1	1	0	20	8	16	19
6211030212011	1	1	1	1	1	4	3	3	4	1	1	1	1	1	1	2	1	2	1	1	1	2	1	1	6	5	0	1	0	1	0	79	1	3	1	2	0	1	0	1	2	0	1	2	0	14	8	4	15
6211030213050	5	5	2	5	3	4	4	2	4	1	2	2	2	1	1	1	2	1	2	2	2	2	2	1	6	4	1	1	0	1	1	79	1	4	1	2	0	1	0	4	1	0	2	4	1	19	8	17	17
6312040203019	5	5	4	4	4	4	3	4	4	1	2	2	2	1	1	1	1	1	1	1	1	1	1	1	7	1	0	1	0	0	1	79	0	2	0	2	1	0	0	1	1	0	1	2	0	12	8	18	19
21118019	4	4	4	3	4	4	4	2	2	1	1	1	2	1	2	2	2	1	2	2	2	2	2	1	3	1	0	1	0	1	0	80	0	1	0	2	1	0	0	1	5	0	3	2	0	17	8	15	16
6121020143034	3	3	3	3	2	1	1	1	1	1	2	2	2	2	2	2	2	1	1	1	1	1	2	2	6	4	1	1	0	1	0	80	0	1	1	4	0	1	0	1	1	0	2	3	1	20	8	12	6
6211030211026	2	2	3	3	2	3	1	1	1	2	2	2	2	1	1	1	1	1	1	1	1	2	2	2	4	2	0	1	0	1	1	80	1	3	1	2	0	1	0	1	1	0	2	3	1	20	8	10	8
6211011122023	4	4	4	4	2	1	2	2	2	1	2	2	1	1	1	1	2	1	1	1	1	1	1	2	2	1	0	1	0	1	1	81	1	4	1	2	0	1	1	1	1	0	1	3	1	20	8	16	9
6312010428023	3	3	3	3	1	1	1	1	2	1	2	2	2	2	2	2	1	1	1	1	1	1	1	1	1	4	1	1	0	0	0	81	1	1	0	4	1	0	#NULL!	1	1	1	3	2	0	3	8	12	6
6211011127026	5	5	5	5	1	1	1	2	3	2	2	1	1	2	1	1	2	1	2	1	1	2	2	2	2	2	0	1	0	1	1	82	0	1	1	4	0	1	0	1	1	0	1	3	1	21	8	20	8
6211020436015	4	4	4	4	4	1	1	1	4	1	1	1	1	2	1	1	1	1	1	1	1	1	1	2	2	5	1	1	0	1	1	82	0	4	1	2	0	1	0	1	2	0	1	4	1	25	8	16	11
6211020436009	1	3	3	3	1	1	1	1	2	2	2	2	2	1	1	1	2	1	1	2	2	2	2	2	5	1	0	0	1	1	1	83	0	2	1	2	0	1	0	1	1	0	1	3	1	22	8	10	6
6311020105013	4	4	4	3	1	1	2	1	2	1	2	1	1	2	1	1	2	1	1	1	1	1	2	2	1	1	0	1	0	1	1	83	0	1	1	4	1	0	0	1	1	1	1	3	1	21	8	15	7
6312010331010	3	3	3	3	2	2	2	2	2	1	2	2	2	1	1	1	2	1	1	1	2	2	2	2	6	2	0	1	0	0	1	83	1	1	0	4	1	0	0	1	1	0	2	2	0	20	8	12	10
6211030211030	3	3	3	3	2	2	1	1	1	1	1	2	2	1	1	1	1	1	1	1	1	1	1	1	4	2	0	1	1	1	1	85	0	4	1	2	0	1	0	1	1	0	2	4	1	20	8	12	7
6311020118004	2	3	3	3	1	1	1	1	3	1	2	2	2	2	2	1	1	1	1	1	2	1	2	2	6	2	0	1	0	1	1	85	1	1	1	4	0	1	0	1	3	0	3	3	1	18	8	11	7
6211011127003	4	4	4	4	1	1	1	1	2	2	2	2	2	2	1	1	2	1	2	2	2	2	2	2	2	2	0	1	0	1	1	87	1	4	1	2	1	1	0	1	1	0	1	3	1	22	8	16	6
6211030211029	3	3	3	3	3	3	2	1	1	1	1	2	2	1	1	2	1	1	1	1	1	1	1	1	4	2	0	1	0	1	0	87	1	4	1	2	0	1	0	1	1	0	2	2	0	19	8	12	10
6211030212044	5	5	5	5	1	1	1	1	1	1	2	2	2	1	2	2	1	1	1	1	2	1	1	1	2	1	0	0	0	0	0	88	1	2	1	4	0	1	0	1	2	1	1	0	0	25	8	20	5
251103	5	5	4	4	4	3	3	4	3	1	2	1	1	1	2	1	1	1	1	1	1	1	1	1	6	5	0	1	0	0	1	92	1	1	0	2	0	1	0	1	3	0	3	2	0	20	8	18	17
6211030213014	4	4	4	4	1	1	1	3	3	1	2	2	2	1	1	1	1	2	1	2	1	2	2	2	5	1	0	0	0	1	1	92	1	2	1	2	0	1	0	5	1	1	1	2	0	23	8	16	9
24113034	5	5	5	3	2	2	2	1	2	1	2	2	2	1	1	1	2	1	1	1	1	2	1	2	4	4	0	1	0	1	1	62	0	1	0	4	1	0	0	1	3	1	3	3	1	4	7	18	9
6312010403002	5	5	5	5	3	3	3	1	2	2	1	2	2	1	1	1	1	1	1	1	1	1	2	2	5	3	0	1	0	0	1	63	1	2	0	2	1	0	0	1	5	0	1	2	0	22	7	20	12
6312010428004	4	4	4	4	4	2	2	4	4	1	1	1	2	1	1	1	1	1	1	1	1	2	2	1	1	3	1	1	1	1	1	63	1	1	0	2	1	0	0	1	5	0	3	5	1	10	7	16	16
21112012	5	5	5	5	3	3	4	1	1	1	1	2	2	1	2	1	#NULL!	1	2	2	2	2	2	2	3	1	0	1	1	1	1	64	0	3	0	2	1	0	0	1	4	0	3	4	1	18	7	20	12
6122010131062	4	4	4	4	3	2	2	2	3	2	1	2	2	1	1	1	2	1	1	2	2	2	2	2	2	2	0	0	0	0	1	65	1	1	0	2	1	1	0	1	1	0	2	1	0	15	7	16	12
6122031433044	5	4	5	4	2	1	3	4	3	2	2	2	2	1	1	1	1	1	1	1	2	2	2	2	1	1	0	1	0	0	1	65	1	4	0	2	1	1	0	1	5	0	1	2	0	12	7	18	13
6211011122022	4	4	4	4	2	1	2	1	2	1	2	2	2	1	1	1	2	2	1	1	1	1	1	1	2	1	0	1	0	0	1	65	0	1	1	2	1	0	0	1	1	0	2	2	0	20	7	16	8
6211011123017	5	5	5	5	2	1	1	2	3	1	2	2	2	2	1	1	1	1	1	1	1	1	1	2	1	1	0	1	0	1	1	65	0	1	1	2	1	0	0	1	1	0	2	3	1	15	7	20	9
6211011124016	4	4	3	3	4	4	4	1	4	1	2	2	1	1	2	1	2	1	1	1	2	2	2	2	1	2	0	1	0	0	1	65	0	1	1	2	1	0	1	1	5	0	2	2	0	21	7	14	17
6312010131021	4	4	4	4	4	3	4	3	4	1	2	2	2	1	1	1	2	1	1	2	2	2	2	2	2	2	0	0	0	0	1	65	0	2	0	2	0	0	0	1	4	0	1	1	0	20	7	16	18
6312010329001	4	4	4	4	3	3	3	3	4	1	2	2	2	1	1	1	2	1	1	2	2	2	2	2	5	5	0	1	0	0	1	65	0	1	0	2	1	0	0	1	3	0	2	2	0	12	7	16	16
6312010431016	4	4	4	4	4	2	3	2	4	2	1	2	2	2	1	1	2	1	1	1	1	2	2	2	6	2	0	1	0	0	1	65	0	1	0	2	1	0	0	1	3	0	2	2	0	15	7	16	15
1505280536	4	4	3	4	4	3	3	4	3	1	1	1	1	1	1	1	1	1	1	1	1	1	1	1	4	4	0	1	0	1	1	66	0	1	0	2	1	0	0	1	1	1	2	3	1	19	7	15	17
6122031439011	4	4	4	4	4	2	4	4	4	2	2	2	2	1	2	1	2	1	1	1	1	2	2	2	2	2	0	1	0	1	1	66	0	1	0	2	1	0	0	1	3	0	1	3	1	22	7	16	18
6211041142009	4	4	4	4	1	1	1	2	4	1	1	2	2	1	1	1	1	1	1	1	2	2	2	2	2	2	1	1	0	0	1	66	0	2	1	2	1	0	0	1	1	0	3	3	1	19	7	16	9
6312010135008	5	4	4	4	4	3	3	3	2	1	2	2	2	1	1	1	2	2	1	1	1	2	2	2	1	2	0	1	0	0	1	66	0	1	0	2	1	0	0	1	1	0	1	2	0	17	7	17	15
6312111233070	5	5	5	5	2	1	1	1	4	1	2	1	1	1	1	1	1	1	2	2	2	2	2	2	3	1	0	1	0	0	1	66	0	1	0	4	1	0	0	1	3	0	2	2	0	17	7	20	9
250960	4	4	4	4	1	1	1	2	4	1	2	1	1	1	1	1	2	1	1	1	1	1	1	1	6	2	0	1	0	0	1	67	0	1	0	2	0	1	0	1	5	0	2	2	0	18	7	16	9
24115001	2	3	3	2	1	1	1	1	1	1	1	1	2	1	1	1	2	2	1	1	1	1	1	2	2	1	0	1	0	0	1	67	1	4	0	4	1	0	1	1	1	1	3	2	0	13	7	10	5
1407140523	4	4	4	4	2	1	1	1	2	2	1	2	2	1	1	1	2	1	1	1	2	2	2	2	2	2	0	1	0	0	1	67	0	1	0	4	1	0	0	1	1	0	3	2	0	15	7	16	7
6122010231064	4	4	4	4	4	3	3	3	4	1	1	2	2	1	1	1	2	2	1	1	2	2	2	2	3	3	0	1	0	0	1	67	0	2	0	2	1	0	0	1	4	0	2	2	0	20	7	16	17
6122020337045	4	4	4	4	1	1	2	3	3	1	2	2	2	2	1	1	2	1	1	1	1	2	2	2	2	2	0	0	0	1	1	67	0	1	0	2	1	0	1	1	5	0	2	2	0	18	7	16	10
6211011123013	5	5	4	4	2	1	1	3	4	2	2	2	2	1	1	2	2	2	1	2	2	2	2	2	1	1	0	0	0	0	1	67	0	1	1	4	1	0	0	1	5	1	1	1	0	25	7	18	11
6211011124008	5	5	5	5	2	1	2	3	3	1	2	1	2	1	1	1	1	1	1	1	1	1	1	1	5	1	0	1	0	0	1	67	1	3	1	2	0	1	1	5	5	0	1	2	0	20	7	20	11
6211020436035	4	4	4	4	3	2	4	1	4	1	2	1	1	1	1	1	2	1	1	1	1	1	1	2	5	1	0	1	0	0	1	67	0	1	1	4	1	0	0	1	2	0	1	2	0	22	7	16	14
6311020103036	5	4	5	4	4	3	3	4	4	1	2	2	1	1	1	1	1	1	2	2	2	2	1	1	1	5	0	0	0	0	1	67	1	4	1	2	0	1	0	1	5	0	3	1	0	23	7	18	18
6311020103037	5	4	4	5	4	3	4	3	3	1	2	2	2	1	1	1	2	1	1	2	2	2	1	1	1	5	0	0	1	0	1	67	0	4	1	2	0	1	0	1	5	0	3	2	0	22	7	18	17
251003	5	4	4	5	4	4	3	3	4	1	2	2	1	1	1	1	2	1	1	1	1	1	2	1	7	2	0	0	0	0	1	68	1	2	1	2	0	1	0	1	3	0	3	1	0	22	7	18	18
24113021	4	4	4	4	4	4	4	3	4	1	1	2	1	2	2	1	2	1	1	2	2	2	2	2	6	2	1	1	0	0	1	68	0	1	0	2	1	0	0	1	2	0	2	3	1	17	7	16	19
1408200624	4	4	4	4	3	2	2	2	3	1	2	2	2	2	2	2	2	1	1	2	2	2	2	2	2	2	0	1	0	1	0	68	0	1	0	2	1	0	0	1	1	0	2	2	0	15	7	16	12
6121020147048	4	4	4	4	2	1	2	2	4	1	2	2	2	1	1	1	1	1	1	1	2	2	2	2	2	1	0	1	0	0	1	68	0	2	1	2	0	1	0	1	1	0	2	2	0	20	7	16	11
6211011127019	4	4	4	4	4	4	4	4	4	1	2	1	1	1	1	1	1	2	2	2	2	2	2	2	2	2	0	1	1	1	1	68	1	1	1	2	1	0	1	2	2	0	2	4	1	20	7	16	20
6211020437043	4	4	4	4	2	1	2	3	2	1	2	1	1	1	1	1	1	1	1	1	2	2	2	2	2	2	0	1	0	1	1	68	1	3	1	2	0	1	1	1	1	0	3	3	1	19	7	16	10
6211040842015	4	4	4	4	2	1	2	1	4	1	2	2	2	1	1	1	1	1	1	1	1	2	2	2	2	1	0	0	0	0	1	68	0	1	1	2	1	1	0	1	1	0	1	1	0	20	7	16	10
6211041144023	4	4	4	4	1	1	3	2	4	2	2	2	1	1	1	1	2	1	1	2	2	1	2	2	2	1	0	0	0	0	1	68	0	2	1	4	0	0	0	1	2	0	2	1	0	19	7	16	11
6311020103014	5	5	4	4	4	4	3	3	3	1	2	2	1	2	1	1	1	1	1	1	1	1	1	1	6	1	1	0	0	0	1	68	0	1	0	2	1	0	0	1	5	0	2	2	0	19	7	18	17
6311020103025	5	5	4	4	4	4	3	4	4	2	2	1	2	1	1	1	1	1	2	2	2	2	2	1	3	1	0	0	0	0	1	68	0	2	1	4	1	0	0	1	3	1	1	1	0	22	7	18	19
6312051037015	4	4	4	4	4	2	4	4	4	1	1	1	1	1	1	1	2	2	1	1	2	1	2	2	2	2	0	1	0	0	1	68	1	1	0	2	1	1	0	1	5	0	3	2	0	18	7	16	18
21112001	4	5	5	5	2	1	1	1	2	1	1	2	2	1	1	1	1	2	1	1	2	1	2	2	5	1	0	1	0	1	1	69	0	1	0	2	1	0	0	1	5	0	1	3	1	23	7	19	7
6111020903056	5	5	4	4	4	4	4	4	4	1	2	1	1	1	1	1	1	1	1	1	1	1	1	1	7	1	0	1	0	1	1	69	0	1	1	2	0	1	0	1	2	0	3	3	1	22	7	18	20
6122020434052	5	5	4	5	3	2	3	2	3	2	2	1	2	1	1	1	2	1	1	2	2	2	2	2	2	2	0	1	0	0	1	69	0	1	0	2	1	1	0	1	1	0	3	2	0	24	7	19	13
6211011122019	4	4	4	4	3	3	3	3	3	1	2	1	1	1	1	1	1	1	1	1	1	1	1	1	1	1	1	1	1	1	1	69	0	1	1	2	1	0	1	1	5	0	2	5	1	11	7	16	15
6211020436036	4	4	4	4	4	3	4	1	4	1	2	2	2	1	1	1	1	1	1	1	2	1	1	1	3	4	0	1	0	0	1	69	0	1	1	2	0	1	0	1	1	0	2	2	0	21	7	16	16
6211040842003	4	4	4	3	1	1	2	1	1	1	2	2	2	1	1	1	2	2	2	2	1	2	2	2	2	1	0	1	0	0	1	69	1	1	1	2	0	1	1	5	5	0	2	2	0	21	7	15	6
6312010514024	3	4	4	4	2	2	1	2	2	2	2	2	2	1	1	1	2	2	2	2	2	2	2	2	2	5	0	0	0	1	1	69	1	1	0	#NULL!	1	0	0	1	1	0	2	2	0	20	7	15	9
6312051435043	5	4	4	4	4	3	3	3	3	2	2	1	2	1	1	1	1	1	2	2	2	2	2	2	2	2	0	1	0	0	1	69	0	1	0	4	1	0	0	1	1	1	1	2	0	17	7	17	16
6312060931029	4	4	4	4	4	3	4	3	4	1	1	1	2	1	1	1	2	1	1	2	2	2	2	2	6	2	0	1	0	0	1	69	0	1	0	2	1	0	0	1	4	0	2	2	0	13	7	16	18
23115002	5	5	5	5	3	3	3	3	3	2	2	2	2	1	1	2	2	2	2	2	2	2	2	2	5	1	0	0	0	0	1	70	0	1	#NULL!	4	1	0	0	1	5	0	1	1	0	20	7	20	15
6211011124023	4	4	4	4	3	1	3	1	2	1	2	2	2	1	1	1	2	1	1	1	1	1	2	2	3	1	0	1	0	1	1	70	0	4	1	2	1	0	0	1	1	0	2	3	1	17	7	16	10
6322070436021	5	5	5	5	3	3	3	3	3	1	2	1	1	1	1	1	2	1	1	1	1	1	1	1	5	5	0	1	0	1	1	70	0	1	0	2	1	1	0	1	5	0	3	3	1	20	7	20	15
251017	4	4	4	4	3	3	2	#NULL!	3	1	1	1	2	1	1	1	2	2	1	1	1	1	1	2	5	2	0	1	1	0	1	71	1	1	1	2	1	0	1	1	5	0	3	3	1	20	7	16	#NULL!
21116017	4	4	4	4	3	2	4	2	4	1	1	1	2	1	1	1	2	1	1	1	2	2	1	2	2	1	0	0	0	0	1	71	0	1	0	2	1	0	0	1	5	0	2	1	0	25	7	16	15
23116005	4	4	4	4	2	2	1	1	1	1	1	1	2	2	1	2	1	2	1	1	1	1	1	1	2	5	1	1	1	1	0	71	0	1	0	2	1	0	0	1	1	0	3	4	1	7	7	16	7
1408190564	5	5	4	5	1	1	1	1	1	1	2	2	2	1	1	1	2	1	2	2	1	2	2	1	2	2	0	1	0	0	1	71	0	1	0	2	1	0	0	1	5	0	1	2	0	11	7	19	5
6111020903048	5	5	5	5	4	3	4	4	3	1	2	2	2	1	1	1	2	1	1	1	1	2	2	2	6	1	0	0	1	0	1	71	0	2	1	2	0	1	0	1	5	0	3	2	0	21	7	20	18
6211020337009	5	5	5	5	4	4	3	3	2	1	2	1	1	1	1	1	1	1	2	2	2	2	2	2	5	3	0	0	1	1	1	71	1	3	1	2	0	1	1	2	2	0	1	3	1	25	7	20	16
6211020433030	4	4	4	4	4	2	4	2	2	1	2	2	2	1	1	1	2	1	1	1	2	2	2	2	1	6	0	1	0	0	1	71	1	2	1	2	0	1	0	1	4	0	2	2	0	16	7	16	14
6211030216033	4	4	4	4	1	1	4	2	2	2	2	2	2	1	1	1	2	2	2	2	2	2	2	2	5	1	0	0	0	0	1	71	1	5	0	2	0	1	0	1	4	0	1	1	0	25	7	16	10
6211051133009	4	4	3	3	3	1	2	1	3	1	1	2	2	1	1	1	1	1	1	1	1	1	1	1	2	6	1	1	0	0	1	71	0	2	1	2	0	1	0	1	2	0	2	3	1	17	7	14	10
6312010329005	3	3	3	3	3	3	2	1	3	1	2	2	2	1	1	1	2	1	2	2	2	2	2	1	5	5	0	1	0	1	1	71	0	1	0	2	1	0	0	1	4	0	1	3	1	18	7	12	12
6312010428030	3	3	3	3	2	2	2	2	2	1	2	2	1	1	1	1	2	2	1	1	1	1	1	1	5	3	0	1	0	0	1	71	0	1	0	4	1	0	#NULL!	1	1	0	2	2	0	15	7	12	10
6312010638003	4	4	4	4	2	2	2	3	2	1	2	2	2	2	1	1	2	2	2	2	2	2	2	2	3	2	0	1	0	1	1	71	0	1	0	2	1	0	0	1	3	0	1	3	1	15	7	16	11
6312040203101	5	5	4	4	4	4	3	3	4	1	2	2	2	2	1	2	1	1	1	1	1	2	1	1	7	1	1	1	0	1	0	71	0	1	1	2	0	1	0	1	1	0	2	3	1	18	7	18	18
6312090433040	5	5	5	5	2	1	4	3	4	2	2	2	2	1	1	1	2	1	2	2	2	2	2	2	2	2	0	0	0	0	1	71	0	4	0	2	0	0	0	1	5	0	1	1	0	24	7	20	14
21116018	5	5	4	4	4	3	4	4	4	1	2	2	2	1	1	1	2	1	2	2	2	1	2	2	7	2	0	1	0	1	1	72	1	1	0	2	1	0	0	1	3	0	2	3	1	21	7	18	19
21118002	4	4	4	4	4	3	3	2	2	2	1	2	2	1	1	1	2	2	1	2	1	1	1	1	2	2	1	1	0	1	1	72	1	1	0	2	0	0	0	1	4	0	1	4	1	18	7	16	14
1506040618	4	5	4	4	2	2	2	4	2	1	2	1	1	1	1	1	2	2	1	2	2	2	2	2	1	1	0	1	0	0	1	72	1	3	0	2	1	0	0	1	1	0	1	2	0	17	7	17	12
6121041637051	4	4	4	4	1	1	2	2	2	1	2	2	1	2	1	2	2	1	1	1	1	1	1	2	2	2	0	1	0	1	0	72	0	1	0	2	1	1	0	1	1	0	2	2	0	15	7	16	8
6122010133060	5	4	4	4	1	1	4	1	4	2	2	2	2	1	1	1	2	1	2	2	2	2	2	2	5	1	0	1	0	0	1	72	0	1	0	2	1	1	0	1	5	0	1	2	0	10	7	17	11
6122031133048	4	3	3	3	2	1	4	1	4	1	2	2	2	1	1	1	2	1	1	1	1	1	1	1	2	2	0	1	0	0	1	72	0	1	0	4	1	1	0	1	5	1	2	2	0	12	7	13	12
6211041144014	1	1	1	1	1	1	1	1	1	1	2	2	2	1	2	2	2	1	1	1	1	2	1	2	2	1	0	0	0	1	0	72	0	2	1	2	0	1	0	1	1	0	2	1	0	25	7	4	5
6312010632003	5	4	5	4	4	3	4	3	4	1	2	1	2	1	1	1	2	1	2	2	2	2	2	2	4	4	0	1	0	0	1	72	0	1	0	2	1	0	0	1	5	0	2	2	0	14	7	18	18
6122031433042	5	5	5	4	1	1	2	4	2	2	2	2	2	1	1	1	1	1	1	1	2	2	2	2	6	1	0	1	0	0	1	73	1	2	0	2	1	1	0	1	5	0	2	2	0	11	7	19	10
6211011122003	3	3	3	3	2	1	2	1	1	2	2	2	2	1	1	1	2	1	1	1	1	2	2	2	2	2	0	0	0	0	1	73	0	1	1	4	1	0	0	1	1	0	1	1	0	24	7	12	7
6211030216010	4	4	4	3	3	2	2	2	2	2	2	2	1	1	1	1	1	1	1	1	1	2	2	2	2	2	0	1	0	0	1	73	1	5	1	2	0	1	1	1	4	0	2	2	0	17	7	15	11
6211030217025	3	5	4	3	2	4	2	4	2	1	1	1	1	1	1	2	2	1	2	2	1	2	1	2	4	3	0	0	0	1	1	73	0	1	1	4	0	1	0	1	1	1	1	2	0	16	7	15	14
6311020110013	4	4	4	4	4	2	2	2	2	1	2	2	2	2	1	1	1	1	1	1	2	2	1	2	2	3	0	1	0	1	1	73	0	1	1	3	0	1	0	1	5	1	2	3	1	19	7	16	12
6312010505004	4	4	4	3	2	2	4	3	4	1	2	2	2	1	1	1	2	1	1	1	2	2	2	1	1	5	0	1	0	0	1	73	0	1	0	4	1	0	0	1	5	1	2	2	0	15	7	15	15
6312010514023	5	5	5	5	1	1	1	1	4	2	2	2	#NULL!	1	1	1	2	2	2	1	2	2	2	2	2	3	0	0	0	1	1	73	0	1	0	4	0	0	0	1	1	1	3	2	0	18	7	20	8
6312111235036	4	4	4	4	2	3	2	3	2	1	2	2	2	1	1	1	2	2	2	1	2	2	2	2	6	2	1	0	0	0	1	73	1	1	1	2	1	1	1	5	4	0	2	2	0	20	7	16	12
21113010	5	5	5	3	1	1	1	1	1	1	2	1	2	1	2	2	2	1	1	1	1	2	2	2	5	3	0	1	0	1	0	74	0	1	0	2	1	0	0	1	1	0	2	2	0	20	7	18	5
21117015	5	5	5	5	1	3	1	3	2	1	2	1	1	1	2	2	1	1	1	1	2	2	2	2	5	3	0	1	0	1	0	74	1	1	0	2	1	0	0	1	3	0	2	2	0	22	7	20	10
6211030211031	3	3	3	3	2	2	2	2	2	1	1	2	2	1	2	2	1	1	1	1	1	1	1	1	3	2	0	1	0	1	0	74	0	1	1	4	1	1	0	1	2	1	3	2	0	5	7	12	10
6211030212042	5	5	5	5	2	2	2	2	2	1	2	2	2	1	1	1	1	1	1	1	2	2	2	2	5	1	0	1	0	1	1	74	0	4	1	2	0	1	0	1	2	0	2	3	1	21	7	20	10
6211040846038	4	4	4	4	1	1	2	3	3	2	2	2	2	1	1	1	2	2	2	2	2	2	2	2	3	3	1	1	0	0	1	74	1	5	1	2	0	1	1	2	1	0	1	3	1	18	7	16	10
22118008	4	4	4	4	4	4	4	3	4	1	2	1	1	1	1	1	2	2	1	1	1	2	1	1	1	2	0	1	0	0	1	75	1	1	0	2	1	0	0	1	2	0	1	2	0	13	7	16	19
6111020903047	5	4	4	5	4	4	3	3	3	1	2	1	2	1	1	1	2	#NULL!	1	2	2	1	2	1	2	5	0	0	0	0	1	75	1	2	1	2	1	1	1	1	5	0	1	1	0	22	7	18	17
6122020733053	5	4	4	4	2	1	4	1	4	1	2	2	1	1	1	2	2	1	1	1	2	1	2	1	6	1	0	1	0	0	0	75	0	1	0	2	1	1	0	1	1	0	3	1	0	7	7	17	12
6211020431004	3	3	3	3	2	1	2	3	3	1	1	1	2	1	1	1	2	2	2	1	1	2	2	2	5	4	0	0	0	1	1	75	0	2	1	2	0	1	0	1	1	0	2	2	0	19	7	12	11
6211030217001	3	3	4	3	2	3	2	3	4	1	2	1	1	1	1	1	1	1	2	1	2	1	1	2	4	3	0	0	1	0	1	75	0	6	1	4	0	1	0	1	1	0	2	2	0	17	7	13	14
6312051431088	4	4	4	4	4	3	4	2	4	1	1	2	1	1	1	1	2	1	2	2	2	2	2	2	5	4	0	1	0	0	1	75	1	1	0	2	0	0	0	1	4	0	2	2	0	17	7	16	17
6312051433075	4	4	3	4	2	1	3	2	3	1	1	2	1	1	1	1	2	2	1	1	2	1	2	1	6	1	0	1	0	0	1	75	1	2	0	2	0	1	0	1	5	0	2	2	0	14	7	15	11
6121020143029	4	4	4	4	2	1	1	1	1	1	2	2	1	1	2	1	2	1	1	1	1	1	2	2	6	3	1	1	0	0	1	76	1	4	1	2	0	1	0	2	2	0	2	3	1	20	7	16	6
6211011125030	5	5	5	5	3	3	3	3	3	2	2	1	1	1	1	1	1	1	1	1	2	2	2	2	2	2	0	0	0	1	1	76	1	3	1	2	0	1	1	1	3	0	2	2	0	20	7	20	15
6211041144011	5	5	4	3	1	1	1	1	1	2	2	2	2	1	1	1	2	2	1	2	2	2	2	2	1	2	0	0	0	0	1	76	1	3	1	2	0	1	0	3	3	0	2	1	0	20	7	17	5
24116010	4	4	4	4	2	2	2	2	4	1	2	2	1	1	2	1	2	1	1	2	1	2	2	2	3	3	1	1	0	0	1	77	0	1	0	2	1	0	0	1	2	0	2	3	1	15	7	16	12
6312010135010	5	5	4	4	3	4	4	3	3	1	2	2	1	1	1	1	2	1	1	1	1	2	2	2	2	2	0	1	0	0	1	77	0	1	0	4	1	0	0	1	1	1	1	2	0	20	7	18	17
6312010311002	4	5	4	5	4	3	4	3	4	1	2	1	1	2	1	1	2	2	2	1	2	2	2	1	5	3	0	1	0	0	1	77	0	1	0	2	1	0	0	1	3	1	1	2	0	22	7	18	18
6122010233062	4	4	4	4	1	1	2	4	2	2	2	2	2	1	1	1	2	1	1	1	1	1	2	2	7	1	0	1	0	0	1	78	1	2	0	2	1	1	0	1	5	1	1	2	0	14	7	16	10
6211020433014	4	5	5	3	1	1	1	1	1	1	1	2	2	1	1	1	2	1	1	2	1	2	2	2	2	1	0	0	0	0	1	78	0	2	1	4	0	1	0	1	2	0	1	1	0	18	7	17	5
6312010331008	4	4	4	4	4	2	4	2	4	1	2	2	2	1	1	2	2	2	1	2	2	2	2	2	3	2	0	1	0	0	0	78	1	1	0	2	1	1	0	1	4	0	1	1	0	17	7	16	16
6312010332009	5	4	5	4	3	2	3	2	3	2	2	2	2	1	1	1	2	2	2	2	2	2	2	2	4	4	0	0	0	0	1	78	0	2	0	4	1	0	0	1	5	1	2	1	0	23	7	18	13
6312010428010	4	4	3	4	2	1	3	1	2	1	2	1	2	1	1	1	2	2	1	1	1	1	1	1	3	5	0	1	0	0	1	78	0	1	0	4	1	0	0	1	1	0	2	2	0	13	7	15	9
6111020903052	5	5	4	4	4	4	4	4	4	2	1	1	2	1	1	1	1	1	2	2	2	2	2	2	6	1	0	1	0	0	1	79	0	4	0	4	0	1	0	1	4	1	2	2	0	17	7	18	20
6122031433046	5	4	4	4	1	1	2	1	2	1	2	1	2	1	1	2	2	1	2	2	2	2	2	2	2	1	0	0	0	1	0	79	1	1	0	2	1	1	0	1	1	0	1	1	0	18	7	17	7
6211020433022	4	4	4	3	3	1	2	1	2	1	2	1	1	2	1	1	2	1	1	1	1	1	1	1	5	1	0	1	0	0	1	79	0	3	1	2	0	1	0	1	1	0	2	2	0	10	7	15	9
6311020103020	5	5	4	5	4	3	4	3	3	1	2	2	2	1	1	1	2	2	2	2	2	2	2	2	3	1	0	0	0	0	1	79	0	1	1	4	0	1	0	1	5	0	1	1	0	23	7	19	17
6312010107005	4	5	4	4	2	2	1	1	1	2	2	2	1	1	1	1	2	2	2	1	2	2	2	2	6	5	0	0	0	0	1	79	1	1	0	2	1	0	0	1	1	0	1	1	0	22	7	17	7
6312051433074	4	4	3	4	2	1	2	3	2	1	2	2	1	1	1	1	1	1	1	1	1	1	2	2	1	1	0	1	1	0	1	79	1	1	0	2	1	0	0	1	5	0	2	3	1	9	7	15	10
23111003	4	4	4	3	3	3	3	3	2	1	1	2	2	2	1	1	1	1	1	1	1	1	1	2	5	3	1	1	0	0	1	80	0	1	0	4	1	0	0	1	4	1	2	3	1	17	7	15	14
6211020337002	4	4	4	3	3	1	1	4	3	1	1	2	1	1	1	1	1	2	2	2	2	2	2	1	2	1	0	0	0	1	1	81	1	4	1	4	0	1	1	5	2	0	1	2	0	19	7	15	12
6211020436001	3	4	3	3	1	1	1	1	1	2	2	1	1	1	1	1	1	1	1	1	2	2	1	2	2	1	0	0	0	0	1	81	1	4	1	2	0	1	0	1	3	0	2	1	0	16	7	13	5
6211030216004	5	5	5	4	3	3	3	3	3	2	2	1	1	1	1	1	1	1	2	2	2	2	2	2	3	3	0	0	0	0	1	81	1	3	1	2	0	1	0	1	3	0	2	1	0	20	7	19	15
6211030217007	4	3	3	4	4	2	4	2	2	1	1	2	1	1	1	1	2	2	1	2	1	2	1	2	3	3	0	0	0	1	1	82	1	6	1	4	0	1	0	1	1	1	2	2	0	22	7	14	14
6312010406001	5	5	5	5	3	3	3	3	3	1	2	2	1	1	2	2	1	1	2	2	2	2	2	2	2	3	0	0	1	0	0	83	1	1	0	2	0	1	0	1	5	0	1	1	0	25	7	20	15
6122020534044	5	5	4	5	3	2	3	3	2	1	1	1	2	1	1	1	2	1	1	1	2	2	2	2	2	2	0	1	0	0	1	84	1	1	0	2	1	0	1	1	1	0	2	2	0	19	7	19	13
6211020337006	5	5	4	4	4	3	3	4	3	1	2	2	2	1	1	1	1	1	2	1	2	2	2	2	3	3	0	1	0	0	1	86	0	1	1	2	0	1	0	2	3	0	2	2	0	21	7	18	17
6211020436037	5	5	5	3	4	1	4	1	4	2	1	1	2	1	1	1	1	2	1	1	1	1	1	2	5	1	0	1	0	0	1	86	1	4	1	2	0	1	0	1	1	0	1	2	0	23	7	18	14
6211041143031	4	4	4	3	2	1	1	1	1	1	2	2	1	1	2	2	2	1	1	1	1	2	2	2	2	2	1	1	0	1	0	87	0	1	1	4	1	1	0	1	1	0	2	3	1	25	7	15	6
6311020103023	5	4	5	4	4	3	4	3	4	2	2	2	1	1	1	1	2	2	1	1	1	1	1	1	2	2	0	0	0	0	1	87	1	1	1	2	0	1	0	1	5	0	1	1	0	23	7	18	18
6211011127024	4	4	4	4	2	1	1	2	2	1	2	2	2	2	1	1	2	2	1	1	2	2	2	2	2	2	0	1	0	0	1	88	1	2	1	2	0	1	0	1	3	0	1	2	0	23	7	16	8
6312010311004	5	4	5	4	4	4	4	4	4	1	1	1	1	2	1	1	2	1	1	1	2	1	1	1	3	3	0	1	0	1	1	#NULL!	1	1	0	2	1	0	1	1	1	0	1	3	1	21	6	18	20
6111020903060	5	5	5	5	4	4	4	4	4	2	2	1	2	1	1	1	1	1	1	2	2	2	2	2	7	1	0	0	0	0	1	61	0	4	1	2	0	0	0	1	5	0	3	1	0	19	6	20	20
22116008	4	4	4	4	3	2	2	3	3	1	2	1	2	1	1	1	2	2	1	1	1	1	2	2	3	3	0	1	0	0	1	62	0	1	0	2	1	0	0	1	1	0	1	2	0	20	6	16	13
6122020734075	5	4	5	5	3	2	3	3	3	1	1	1	1	1	2	2	1	1	1	1	1	1	1	2	3	2	1	1	1	1	0	62	0	1	0	2	1	0	0	1	1	0	2	4	1	9	6	19	14
6312051035019	4	4	4	4	4	4	4	3	3	1	2	2	2	1	1	1	2	2	1	2	1	1	2	2	2	1	0	0	0	0	1	62	0	1	0	2	0	0	0	1	4	0	1	1	0	21	6	16	18
22114004	4	5	5	4	4	3	3	2	4	1	2	2	2	1	1	1	2	2	1	2	2	2	2	2	4	2	0	1	0	0	1	64	1	1	0	2	1	0	0	1	4	0	1	2	0	9	6	18	16
6211011124014	4	4	4	4	2	1	3	1	3	1	2	2	2	1	1	1	2	1	2	2	2	2	2	2	2	1	0	1	0	0	1	64	0	2	1	2	1	0	0	1	4	0	1	2	0	19	6	16	10
6312010428012	3	4	4	4	3	2	4	4	4	1	1	1	2	1	1	1	1	1	2	2	2	2	2	1	1	3	0	1	0	0	1	64	1	3	0	2	1	0	1	1	1	0	3	2	0	10	6	15	17
24114001	5	5	5	5	2	3	4	2	4	1	2	2	2	1	1	1	2	1	1	1	2	1	2	1	1	1	0	1	0	0	1	65	0	1	0	2	1	0	0	1	5	0	3	2	0	19	6	20	15
6211040841002	3	3	3	3	3	2	3	3	3	2	2	2	2	1	1	1	2	1	1	1	1	2	2	2	5	3	0	0	0	0	1	65	0	1	1	2	1	1	0	1	4	0	2	1	0	17	6	12	14
6312010110017	4	5	4	4	3	2	4	1	4	1	2	1	2	1	1	1	2	1	1	1	1	2	2	2	6	2	0	0	0	1	1	65	0	1	0	#NULL!	1	0	0	1	4	0	1	2	0	19	6	17	14
6312010633003	5	5	5	5	1	1	4	2	4	2	2	2	2	1	1	1	2	1	2	2	2	2	2	2	6	2	0	0	0	0	1	65	1	1	0	2	1	0	1	1	5	0	1	1	0	25	6	20	12
6312051435044	4	4	4	4	3	3	3	2	2	1	2	2	1	1	1	1	2	2	1	1	2	1	1	2	2	2	0	1	0	0	1	65	0	1	0	2	1	0	0	1	1	1	3	2	0	17	6	16	13
6312051436076	5	5	5	5	4	1	2	1	3	2	2	2	2	1	1	1	2	2	1	1	1	1	1	1	5	4	0	1	0	1	1	65	0	1	0	2	1	0	0	1	5	0	1	3	1	25	6	20	11
6121020146028	4	4	4	4	1	1	2	2	3	1	1	2	2	2	2	2	2	1	2	1	2	1	2	2	5	2	0	0	0	0	0	66	0	4	1	2	0	1	0	1	1	0	1	0	0	20	6	16	9
6211011122030	4	4	4	4	2	1	2	2	2	1	2	2	2	1	1	1	2	1	1	2	1	1	1	2	5	1	0	1	0	1	1	66	0	2	1	2	1	0	0	1	1	0	1	3	1	15	6	16	9
6211011126018	4	5	4	3	3	3	3	3	2	2	2	1	2	1	1	1	2	1	1	1	2	2	1	2	2	3	1	1	0	0	1	66	0	3	1	4	0	1	0	1	2	1	2	3	1	25	6	16	14
6211031014008	4	4	4	4	3	3	3	3	3	1	2	1	1	1	1	1	2	1	1	1	1	1	1	1	2	2	0	1	0	0	1	66	0	2	1	2	0	1	0	1	2	0	2	2	0	15	6	16	15
6211031116015	4	4	3	3	3	2	3	3	3	1	2	1	1	1	1	1	1	1	1	1	2	1	2	2	5	3	0	1	0	0	1	66	1	4	1	2	0	1	0	3	2	0	2	2	0	13	6	14	14
6311020103015	5	5	5	5	4	4	4	4	4	1	2	1	2	1	1	1	1	1	1	1	1	2	2	2	5	1	1	0	0	0	1	66	1	2	0	2	1	1	0	1	5	0	1	2	0	22	6	20	20
6312010303090	5	5	4	4	4	3	3	4	4	1	2	2	2	2	2	2	1	1	2	2	2	1	1	1	6	1	0	1	0	1	0	66	0	1	0	2	1	0	0	1	5	0	3	2	0	19	6	18	18
6312010514025	4	4	4	4	4	3	3	3	3	1	2	2	2	1	1	1	2	2	2	1	2	2	2	2	1	1	0	0	0	1	1	66	#NULL!	2	0	2	1	0	0	1	2	0	3	2	0	19	6	16	16
6312051436075	5	5	5	5	4	4	4	1	4	1	2	2	2	1	1	1	2	2	1	1	1	1	1	1	5	4	0	1	0	1	1	66	1	1	0	2	1	0	0	1	5	0	2	3	1	20	6	20	17
24114009	5	4	4	4	4	4	2	3	3	1	1	2	2	2	1	1	2	1	1	1	1	1	1	2	2	6	0	0	0	1	1	67	0	1	0	2	1	0	0	1	4	0	1	2	0	22	6	17	16
1306190513	4	4	4	4	4	3	4	3	3	1	2	2	2	1	1	1	2	1	2	2	2	2	2	2	2	3	0	1	0	0	1	67	0	1	0	2	1	0	0	1	1	0	3	2	0	13	6	16	17
1505220600	5	4	4	4	2	1	1	1	2	2	1	1	1	1	1	1	2	2	2	1	2	2	2	1	1	1	0	1	0	0	1	67	1	3	0	2	0	1	0	1	5	0	1	2	0	24	6	17	7
1506190539	5	5	4	4	1	1	2	4	2	2	1	2	1	1	1	1	2	2	1	1	1	2	2	1	2	2	0	1	1	0	1	67	1	2	0	2	1	1	0	1	5	0	2	3	1	13	6	18	10
6111020903043	5	5	4	4	4	4	4	4	4	1	1	2	2	2	1	1	2	1	1	1	1	1	1	1	7	1	1	0	1	1	1	67	0	1	1	2	0	1	0	1	5	0	2	4	1	22	6	18	20
6111020916006	5	5	5	4	2	1	3	1	3	1	1	2	2	1	1	1	2	1	#NULL!	2	2	2	2	2	2	3	0	0	0	1	1	67	0	3	1	2	0	1	0	1	1	0	3	2	0	25	6	19	10
6122020339019	5	4	4	4	3	2	4	4	4	2	1	1	2	1	1	1	1	1	2	2	2	1	2	2	5	2	0	1	0	1	1	67	1	1	0	2	1	0	0	1	3	0	1	3	1	24	6	17	17
6122020839016	5	4	4	4	3	2	3	3	3	1	2	2	2	1	1	1	1	1	1	1	1	1	1	2	5	2	0	1	0	0	1	67	0	1	0	4	1	0	0	1	5	1	2	2	0	18	6	17	14
6122031539005	4	4	3	3	3	2	3	4	4	1	1	1	1	2	1	2	2	2	2	1	2	2	2	2	2	2	0	1	0	1	0	67	0	1	0	2	1	0	0	1	3	0	1	2	0	17	6	14	16
6211011123006	4	4	3	2	2	2	4	3	3	1	2	1	2	1	1	1	2	1	1	1	1	1	1	2	1	2	1	1	0	1	1	67	0	4	1	2	0	1	0	1	2	0	2	4	1	21	6	13	14
6211011123015	5	5	5	5	2	2	2	3	3	1	2	2	2	1	1	1	2	1	2	2	2	2	2	2	2	2	0	1	0	1	1	67	0	1	1	2	1	0	0	1	1	0	2	3	1	14	6	20	12
6211011127036	4	4	4	4	2	2	1	1	2	2	2	2	2	1	1	1	2	2	2	2	2	2	2	2	2	2	0	0	0	0	1	67	1	1	1	2	1	0	0	1	1	0	2	1	0	25	6	16	8
6211020431040	3	3	3	3	1	1	1	1	1	1	1	2	2	1	1	2	2	1	2	2	2	2	2	2	1	1	1	1	0	0	0	67	0	1	1	2	0	1	0	1	5	0	3	2	0	10	6	12	5
6211020436028	5	5	5	5	2	2	4	3	4	1	2	2	2	1	1	1	2	1	1	2	2	1	1	1	5	1	1	1	0	0	1	67	0	1	1	4	0	1	0	1	1	1	1	3	1	19	6	20	15
6211041144010	4	4	4	3	3	3	2	3	3	1	2	2	2	2	1	1	2	1	2	1	1	2	2	2	2	2	0	0	0	0	1	67	0	1	1	4	1	0	0	1	1	1	2	1	0	25	6	15	14
6312040234014	4	4	4	4	3	3	2	2	2	2	1	1	1	1	1	1	2	1	2	2	2	2	2	2	3	2	0	0	0	0	1	67	1	3	1	2	0	1	1	5	4	0	2	1	0	19	6	16	12
6312051037016	5	5	4	4	3	2	2	4	3	1	2	2	2	1	2	2	2	2	1	2	2	2	2	2	2	1	0	0	1	1	0	67	1	3	0	2	0	1	0	1	1	0	1	2	0	20	6	18	14
6312111232051	4	4	4	4	4	4	4	4	4	1	1	2	2	1	1	1	2	2	1	1	1	2	2	2	2	3	0	1	0	1	1	67	1	1	0	2	1	0	0	1	4	0	1	3	1	20	6	16	20
1306070577	5	4	4	3	3	2	4	3	2	2	2	2	2	2	1	1	2	2	2	2	2	2	2	2	2	2	0	0	0	0	1	68	0	1	0	2	1	0	0	1	5	0	1	1	0	25	6	16	14
1505260557	3	3	4	4	2	3	4	2	2	2	2	1	2	1	1	1	2	2	1	2	2	2	2	2	3	3	0	1	0	0	1	68	0	1	0	2	0	1	0	1	5	0	2	2	0	25	6	14	13
6122020433064	5	4	4	4	1	1	4	1	4	1	2	2	2	1	1	1	2	1	1	1	1	1	1	1	6	1	0	0	0	0	1	68	0	1	0	2	1	0	0	1	5	0	3	1	0	11	6	17	11
6122020434048	5	4	5	5	3	2	3	2	3	1	1	1	2	1	1	1	2	1	1	1	2	2	2	2	2	2	0	1	0	0	1	68	1	1	0	2	1	0	0	1	4	0	2	2	0	22	6	19	13
6211011122029	4	4	4	4	2	1	2	2	2	1	2	2	2	1	1	1	2	2	1	1	2	2	2	2	2	1	0	1	0	1	1	68	0	1	1	4	1	0	0	1	1	1	1	3	1	24	6	16	9
6211011124009	5	5	5	5	2	1	2	3	3	1	2	1	2	1	1	1	1	1	1	2	2	2	2	1	1	1	1	1	0	1	1	68	0	3	1	2	0	1	0	1	3	0	2	4	1	25	6	20	11
6211011127030	5	5	5	5	4	4	4	4	4	1	2	2	2	1	1	1	2	2	1	2	2	1	1	1	2	3	0	1	0	0	1	68	0	1	1	2	1	0	0	1	1	0	1	2	0	16	6	20	20
6211041145002	4	4	4	4	3	1	1	3	3	2	2	2	2	1	1	1	2	2	1	2	2	2	2	2	3	3	0	0	0	1	1	68	0	1	1	2	0	1	0	1	1	0	1	2	0	25	6	16	11
6311020103027	5	4	5	4	4	3	4	3	3	2	2	2	1	1	2	1	2	1	1	2	2	2	2	2	6	3	0	0	0	0	1	68	0	2	1	2	1	1	0	1	4	0	1	1	0	21	6	18	17
6312010331013	4	4	4	4	4	3	2	2	4	1	2	2	2	1	2	1	2	1	1	2	2	2	2	2	2	2	0	0	0	1	1	68	0	2	0	2	1	0	0	1	1	0	2	2	0	20	6	16	15
6312040234016	4	4	4	4	3	3	3	3	3	2	2	2	2	2	2	2	2	1	2	2	2	2	2	2	3	2	0	0	0	1	0	68	0	3	1	2	0	1	0	1	5	0	2	1	0	20	6	16	15
6312060933024	5	4	5	5	2	1	3	2	3	1	2	2	2	1	1	1	2	2	2	2	2	2	2	2	5	2	0	0	0	0	1	68	1	2	1	2	0	1	1	1	5	0	2	1	0	25	6	19	11
6312060933025	4	5	5	4	2	1	2	2	2	2	2	2	2	1	1	1	2	1	2	2	2	2	2	2	3	1	0	0	0	0	1	68	0	2	1	2	1	1	0	1	5	0	1	1	0	23	6	18	9
6312111237056	4	4	4	4	4	4	4	4	4	1	2	2	2	1	1	1	2	1	1	1	1	1	2	2	2	5	0	1	0	0	1	68	0	1	0	2	1	1	0	1	2	0	2	2	0	20	6	16	20
1505290527	5	5	5	5	4	4	4	2	4	1	2	1	2	2	1	1	2	1	1	2	2	2	2	2	2	2	0	0	0	0	1	69	0	2	0	4	0	0	0	1	4	1	1	1	0	10	6	20	18
1506190549	5	4	5	5	3	2	3	2	3	1	2	1	1	1	1	2	1	1	1	1	2	2	2	2	2	2	0	1	0	0	1	69	0	1	0	4	1	0	0	1	1	0	1	2	0	17	6	19	13
6122020734040	5	5	4	5	3	2	3	3	2	1	1	1	1	1	1	2	2	1	1	1	1	2	2	2	3	2	0	1	0	1	0	69	0	1	0	2	1	1	0	1	1	0	2	2	0	16	6	19	13
6211040847002	2	4	4	3	1	1	1	1	3	1	2	2	2	1	1	1	2	1	1	2	2	1	1	1	1	2	0	1	0	0	1	69	0	1	1	2	0	1	0	1	1	0	2	2	0	18	6	13	7
6211041142012	4	4	4	4	3	1	3	3	3	2	2	2	2	1	1	1	2	2	1	1	1	1	2	2	5	1	0	1	0	0	1	69	0	2	1	2	1	1	0	1	1	0	2	2	0	20	6	16	13
6211041147006	4	4	4	3	3	1	3	3	3	1	1	2	2	1	1	1	1	1	2	2	2	2	2	2	3	2	0	1	0	0	1	69	1	3	0	2	0	1	0	1	1	0	2	2	0	11	6	15	13
6311020105016	5	4	4	5	1	1	3	1	3	1	2	1	1	1	1	1	2	1	1	2	1	1	2	2	3	1	0	1	0	0	1	69	0	3	1	2	1	0	0	1	1	0	3	2	0	20	6	18	9
6312111236053	5	5	5	5	3	3	3	3	4	1	2	2	2	1	1	1	2	1	1	2	2	2	2	2	1	1	0	1	0	0	1	69	0	3	1	2	0	1	0	1	1	0	1	2	0	20	6	20	16
2111002	4	4	4	4	4	4	4	1	3	1	1	1	2	2	2	2	2	1	1	1	1	2	2	2	2	1	0	1	0	1	1	70	0	1	0	2	1	0	0	1	2	0	2	3	1	18	6	16	16
22116011	4	5	4	4	4	3	3	2	3	1	1	1	1	1	1	1	2	1	1	1	1	2	2	2	5	4	0	1	1	0	1	70	0	1	0	2	1	0	0	1	5	0	1	3	1	15	6	17	15
1506190543	5	5	4	5	3	3	2	3	3	2	2	1	2	1	1	1	2	1	1	2	2	2	2	2	3	2	0	1	0	0	1	70	0	1	0	2	1	0	0	1	1	0	1	2	0	23	6	19	14
6111020103077	5	5	4	4	4	4	4	4	4	2	2	1	2	1	1	1	1	2	1	1	1	1	2	2	5	1	0	0	0	0	1	70	0	2	1	2	0	1	0	1	5	0	1	1	0	15	6	18	20
6311020110004	4	4	4	4	1	1	4	4	4	2	2	2	2	1	1	1	2	1	1	2	2	2	1	2	2	1	0	0	0	0	1	70	0	1	0	2	1	1	0	1	4	0	1	1	0	19	6	16	14
6312010428028	3	3	3	3	3	2	3	1	2	2	1	2	1	1	2	2	1	1	1	1	1	1	1	1	5	3	0	1	0	1	0	70	0	1	0	4	1	0	#NULL!	1	4	0	3	2	0	7	6	12	11
6312051436072	5	5	5	5	4	4	3	2	3	2	2	2	2	1	1	1	2	2	1	1	1	1	1	1	5	4	0	0	0	0	1	70	1	1	0	2	1	0	0	1	5	0	1	1	0	25	6	20	16
6312060933033	5	5	4	5	2	1	3	2	3	2	2	2	2	1	1	1	2	1	1	1	2	2	2	2	5	2	0	1	0	0	1	70	0	1	0	2	0	1	0	1	5	0	1	2	0	18	6	19	11
1306190507	4	4	4	4	2	2	2	2	2	2	2	2	2	1	1	1	2	1	2	2	2	2	2	2	2	2	0	0	0	0	1	71	0	1	0	2	1	0	0	1	4	0	1	1	0	19	6	16	10
1406270512	4	4	4	4	2	2	2	1	2	1	1	2	2	1	1	1	2	1	2	2	2	2	2	2	2	2	0	1	0	0	1	71	0	1	0	2	1	0	0	1	1	0	1	2	0	13	6	16	9
6122020534042	5	5	4	5	2	2	1	2	2	1	1	1	2	1	1	1	2	1	1	1	2	2	2	2	2	2	0	1	0	0	0	71	0	1	0	4	1	0	0	1	1	0	1	1	0	23	6	19	9
6211030212005	5	5	5	5	4	4	4	3	4	2	2	2	1	2	1	2	2	1	1	1	1	2	2	2	1	3	0	0	0	0	1	71	0	3	1	2	0	1	0	1	2	0	2	1	0	25	6	20	19
6312010133016	4	5	4	4	2	1	3	1	3	2	2	2	2	1	1	1	2	1	2	2	2	2	2	1	2	5	0	1	0	0	1	71	0	1	0	4	1	0	0	1	5	1	1	2	0	14	6	17	10
6312040231024	4	4	4	4	3	1	4	1	4	2	2	2	2	2	1	1	2	2	2	2	2	2	2	2	1	2	0	0	0	0	1	71	0	2	0	2	1	0	0	1	4	0	2	1	0	21	6	16	13
21116014	4	4	4	4	4	4	4	3	3	1	2	1	2	1	1	1	2	2	2	2	2	2	2	2	2	1	0	0	0	1	1	72	0	1	0	2	1	0	0	1	5	0	1	2	0	20	6	16	18
1306070576	4	4	5	5	3	3	4	3	3	1	2	1	1	1	1	1	2	2	1	2	2	1	1	2	2	3	0	0	0	0	1	72	1	3	0	2	1	0	0	1	3	0	1	1	0	21	6	18	16
6121041634054	5	4	5	5	3	2	3	2	3	1	1	1	1	2	2	2	1	1	1	1	2	2	2	2	2	2	0	1	0	1	0	72	0	1	0	4	1	1	0	1	1	0	2	2	0	22	6	19	13
6122020434049	5	5	4	5	3	2	3	2	3	1	2	1	1	1	2	2	1	1	1	1	2	2	2	2	2	2	0	1	0	1	0	72	0	1	0	2	1	0	0	1	1	0	2	2	0	24	6	19	13
6211011123030	5	4	4	4	2	1	1	3	3	2	2	1	2	2	1	1	1	1	1	1	1	2	2	2	1	1	0	0	0	0	1	72	0	1	1	2	1	0	0	1	5	0	1	1	0	23	6	17	10
6211030213035	4	4	4	4	3	3	2	1	3	2	1	1	2	1	1	1	1	1	1	1	2	1	1	1	1	3	0	1	0	1	1	72	1	2	1	2	0	1	0	1	1	0	1	3	1	21	6	16	12
6211051133008	3	4	3	1	2	1	1	1	4	1	2	1	1	1	1	1	1	1	1	1	1	1	1	1	6	7	0	1	0	1	1	72	1	4	1	2	0	1	0	1	2	0	3	3	1	20	6	11	9
6311020119017	4	4	4	4	1	1	1	2	4	2	1	2	1	1	1	1	1	1	1	1	1	1	2	2	6	2	0	0	0	0	1	72	1	2	1	2	1	0	1	5	5	0	1	1	0	20	6	16	9
6312060931035	4	4	4	4	3	3	3	3	3	1	2	2	2	2	1	1	2	2	1	2	2	2	2	2	5	2	0	1	0	0	1	72	0	2	0	2	1	0	0	1	3	0	2	2	0	18	6	16	15
6312111203126	4	4	3	3	4	4	3	3	4	1	2	2	2	1	1	1	2	1	1	1	1	1	1	1	5	1	1	1	0	1	1	72	0	1	1	4	1	0	0	1	5	1	3	4	1	8	6	14	18
6312111232053	4	3	3	3	3	2	3	2	3	1	2	2	2	1	1	1	1	1	1	1	1	2	2	2	4	4	0	1	0	1	1	72	0	1	0	2	1	0	0	1	3	0	1	3	1	20	6	13	13
23112001	5	5	4	4	4	3	4	4	4	2	2	1	1	1	1	1	1	2	1	1	1	1	1	2	2	2	0	1	0	0	1	73	1	1	0	2	1	0	0	1	1	0	1	2	0	16	6	18	19
1307230571	5	5	4	3	4	2	4	4	4	2	2	1	2	1	1	1	1	1	2	1	2	2	2	2	5	1	0	1	0	1	1	73	0	1	0	2	1	1	0	1	3	0	3	3	1	13	6	17	18
1406270553	5	5	5	4	2	2	2	1	2	2	2	2	1	1	1	1	#NULL!	2	2	#NULL!	#NULL!	#NULL!	#NULL!	#NULL!	6	2	0	0	0	0	1	73	1	1	0	2	1	1	0	1	3	0	2	1	0	24	6	19	9
6121041637050	4	4	4	4	2	2	2	3	3	1	2	2	2	1	1	1	2	1	1	1	1	2	2	2	2	2	0	0	0	0	1	73	0	1	0	4	1	1	0	1	4	0	2	1	0	20	6	16	12
6122020431068	4	4	4	4	4	3	2	2	4	2	2	2	2	1	1	1	2	2	2	2	2	2	2	2	3	3	0	0	0	0	1	73	1	2	0	2	0	1	0	1	4	0	2	1	0	20	6	16	15
6122020433067	5	4	4	4	1	1	4	4	4	1	2	2	2	2	1	1	2	1	1	1	1	1	2	2	6	1	0	0	0	0	1	73	1	2	0	2	1	0	0	1	5	0	1	1	0	12	6	17	14
6122031431146	4	4	4	4	3	3	2	2	3	2	2	2	2	1	1	1	2	1	2	2	2	2	2	2	6	2	0	1	0	1	1	73	0	2	0	2	1	0	0	1	2	0	2	3	1	15	6	16	13
6211011123021	4	4	4	4	3	3	3	3	3	2	2	1	2	1	1	1	1	2	1	2	2	2	1	2	1	2	0	1	0	0	1	73	0	1	1	2	1	0	0	1	3	0	1	2	0	16	6	16	15
6211020438018	4	4	4	4	3	3	3	3	3	1	2	2	2	1	1	1	2	2	1	2	2	2	2	2	3	2	0	0	0	0	1	73	0	3	1	3	0	1	0	1	1	0	2	1	0	15	6	16	15
6211020734023	5	5	5	3	2	1	2	1	2	1	2	1	1	1	1	1	1	1	1	1	2	2	1	2	3	1	0	1	0	1	1	73	0	1	1	2	1	0	0	1	1	0	1	3	1	21	6	18	8
6211041142024	4	4	4	4	2	1	2	2	4	1	2	2	2	1	1	1	1	1	1	1	1	2	2	2	2	1	0	1	0	0	1	73	1	3	1	2	0	1	0	5	1	0	1	2	0	20	6	16	11
1308220503	4	5	4	4	1	2	1	1	1	1	1	1	2	2	1	1	2	1	1	1	1	1	2	2	6	5	0	0	0	1	1	74	0	#NULL!	0	2	1	0	0	1	1	0	3	2	0	15	6	17	6
1406270531	5	5	4	5	3	2	3	3	3	1	2	2	2	1	1	1	2	1	2	1	2	2	2	2	3	2	0	0	0	0	1	74	0	1	0	2	1	1	0	1	1	0	1	1	0	22	6	19	14
1505290544	4	3	3	3	3	2	3	2	3	1	2	2	2	1	1	1	2	1	2	2	2	2	2	2	3	4	0	1	0	1	1	74	1	2	0	2	1	0	0	1	5	0	1	3	1	18	6	13	13
6111020105023	3	4	4	3	1	2	3	1	3	2	2	1	1	1	1	1	2	1	1	1	2	1	2	1	1	1	0	1	0	0	1	74	1	3	1	2	0	1	1	2	5	0	2	2	0	20	6	14	10
6211030216011	5	5	5	4	3	2	2	2	3	1	1	2	2	2	1	1	2	2	1	1	2	2	1	1	1	2	1	1	0	0	1	74	0	3	0	2	0	1	0	1	3	0	3	3	1	18	6	19	12
6312010329021	3	3	3	3	3	3	3	3	4	1	2	2	2	1	1	1	2	2	1	2	2	2	2	2	5	3	0	1	0	1	1	74	0	1	0	2	1	0	0	1	3	0	3	3	1	#NULL!	6	12	16
1506020565	4	4	4	4	1	1	4	1	4	2	2	2	2	1	1	1	2	1	1	1	1	1	1	1	7	1	0	1	0	0	1	75	0	1	0	2	1	0	0	1	5	0	1	2	0	10	6	16	11
6211011123027	5	5	5	5	2	1	2	2	2	1	2	2	2	1	1	1	2	1	1	1	1	2	2	2	1	2	0	1	0	0	1	75	0	1	1	2	1	0	0	1	2	0	1	2	0	18	6	20	9
6211020431019	1	4	3	2	4	3	3	4	4	1	2	1	2	1	1	1	2	1	1	2	2	2	2	2	6	2	0	1	0	0	1	75	0	3	1	2	0	1	0	1	2	0	3	2	0	25	6	10	18
6311020116001	4	4	4	3	1	1	1	3	3	2	1	2	2	2	1	1	1	1	1	2	2	2	2	2	3	1	0	0	0	0	1	75	1	2	1	4	1	0	1	1	5	0	3	1	0	19	6	15	9
6211011127020	5	4	4	4	4	4	4	4	4	1	2	1	1	2	1	2	1	2	2	2	2	2	2	2	2	2	0	1	1	1	1	76	0	1	1	2	1	0	0	1	1	0	3	4	1	20	6	17	20
6211030215002	5	5	4	3	4	3	3	4	4	2	2	1	1	1	1	2	2	2	1	2	2	2	2	2	1	4	0	0	0	1	1	76	0	2	1	2	1	1	0	1	1	0	2	2	0	22	6	17	18
6312051035014	5	4	4	4	4	4	3	2	3	1	1	2	2	1	1	1	2	1	2	2	2	2	2	2	3	3	0	0	0	0	1	76	0	1	0	2	0	1	0	1	3	0	3	1	0	20	6	17	16
6312051431080	4	4	4	4	2	2	2	2	2	1	2	2	1	1	1	1	2	1	2	2	2	2	2	2	3	2	0	0	0	0	1	76	1	1	0	2	1	0	0	1	2	0	2	1	0	15	6	16	10
6312051431083	4	4	4	4	4	3	3	2	4	1	1	2	2	1	1	1	2	1	1	2	2	2	2	2	2	2	0	1	0	0	1	76	1	1	0	2	1	0	0	1	1	0	1	2	0	20	6	16	16
6111020303069	5	5	5	5	4	4	3	3	3	1	2	1	2	1	1	1	2	2	2	2	2	2	2	2	7	1	0	0	0	0	1	77	1	3	1	2	0	1	0	5	5	0	1	1	0	22	6	20	17
6211030215009	5	5	5	5	4	1	3	1	2	1	1	1	2	1	1	2	1	1	1	1	1	1	2	1	5	3	0	1	0	1	1	77	0	4	1	4	1	1	0	1	2	0	2	3	1	17	6	20	11
6211030216008	4	4	4	4	4	1	4	2	4	1	2	2	2	1	1	1	2	2	1	1	2	1	1	1	2	4	0	1	0	1	1	77	0	1	1	4	1	1	0	1	2	1	2	3	1	15	6	16	15
6211041145028	4	4	4	4	1	1	2	1	4	1	1	2	2	1	1	1	1	2	1	2	1	2	2	2	1	1	0	1	0	0	1	77	1	2	1	2	0	1	0	1	1	0	3	2	0	20	6	16	9
1308260505	4	4	5	4	1	1	1	4	1	1	1	2	2	1	1	2	2	2	1	1	1	1	1	1	2	1	0	1	1	0	0	78	1	1	0	2	1	1	0	1	5	0	1	2	0	9	6	17	8
6211011127017	3	3	3	3	1	1	1	1	1	2	2	2	2	1	1	1	2	2	2	2	2	2	2	2	2	2	0	0	0	0	1	78	1	3	1	2	0	1	1	1	2	0	2	1	0	20	6	12	5
6211051133033	4	4	4	3	2	1	2	1	2	1	2	1	2	2	1	1	2	1	1	1	1	2	2	2	1	3	0	1	0	1	1	78	0	2	1	4	0	1	0	1	1	0	3	3	1	11	6	15	8
6312051431089	4	4	4	4	4	3	4	3	4	1	2	2	2	1	1	1	2	1	2	2	2	2	2	2	2	2	0	1	0	0	1	78	0	2	1	4	0	1	0	1	4	0	2	2	0	11	6	16	18
21113049	5	5	5	5	3	2	4	4	2	1	2	2	2	1	1	1	2	1	1	1	2	1	2	2	2	2	0	0	0	0	1	79	0	1	0	2	1	0	0	1	5	0	1	1	0	21	6	20	15
1506020515	4	4	4	4	4	4	4	4	4	1	2	1	2	1	1	1	2	1	1	1	2	2	2	2	2	5	0	0	1	1	1	79	1	3	0	2	1	0	0	1	3	1	1	3	1	23	6	16	20
1506020536	5	4	4	5	1	1	4	2	4	1	2	2	2	1	1	1	2	1	1	1	1	2	1	1	2	2	0	1	0	0	1	79	0	1	0	2	1	0	0	1	5	0	1	2	0	15	6	18	12
6312051435045	4	4	4	4	4	3	3	4	3	1	2	1	2	1	1	1	2	1	1	1	2	2	1	2	2	2	0	1	1	0	1	79	0	1	0	4	1	0	0	1	1	1	3	3	1	20	6	16	17
6312101136026	5	5	5	5	3	3	3	3	3	2	2	1	2	1	1	1	2	1	1	1	2	1	1	1	1	1	0	1	0	0	1	79	1	4	1	2	0	1	0	1	5	0	2	2	0	25	6	20	15
6111020927013	4	4	4	4	3	2	4	2	4	2	2	1	2	1	1	1	1	1	1	1	1	2	2	2	2	2	0	0	0	0	1	80	1	2	1	2	0	1	0	1	5	0	2	1	0	20	6	16	15
6121020145032	3	3	3	3	2	1	1	1	1	1	2	1	1	2	2	2	1	2	1	1	1	1	1	2	4	4	0	1	0	1	0	80	0	1	1	4	1	0	0	1	1	0	3	2	0	18	6	12	6
6211040842008	4	4	4	2	2	1	1	1	3	1	2	2	2	2	1	1	2	2	1	1	1	2	2	2	2	1	0	1	0	1	1	80	0	1	1	2	1	1	0	1	1	0	1	3	1	17	6	14	8
6111020903046	5	5	4	4	4	4	4	3	3	1	2	1	1	2	2	1	1	1	1	1	1	2	2	2	6	2	1	0	0	1	1	81	0	1	1	4	0	1	0	1	5	1	3	3	1	19	6	18	18
6211011107025	4	4	4	4	1	1	1	1	1	2	2	2	2	2	1	2	2	1	2	2	2	2	2	2	2	2	0	1	0	1	0	81	1	2	1	2	0	1	0	1	1	0	1	2	0	25	6	16	5
6211011124024	3	4	3	3	2	2	2	2	2	1	1	2	2	1	2	1	1	1	1	2	2	2	2	2	7	2	1	1	0	1	1	81	0	1	1	4	0	1	#NULL!	1	5	1	2	4	1	23	6	13	10
6211020337017	3	4	3	3	4	2	3	2	4	1	2	1	1	1	1	1	2	1	1	1	1	2	2	1	4	4	0	1	0	0	1	81	0	1	1	2	0	1	0	1	3	0	1	2	0	25	6	13	15
6211011127008	4	4	4	4	1	1	1	1	1	1	2	1	1	2	1	2	2	2	2	2	2	2	2	2	2	2	0	1	0	1	0	82	0	1	1	4	1	0	0	1	1	0	2	2	0	24	6	16	5
6211030211033	4	4	4	3	2	2	2	1	1	1	2	2	2	1	1	2	1	1	1	1	1	1	1	1	4	2	0	1	0	1	1	82	0	2	1	4	0	1	1	1	1	1	2	3	1	16	6	15	8
6211030212007	5	5	5	5	3	1	3	3	3	1	1	1	1	1	1	1	2	1	1	1	1	2	2	2	3	5	1	1	0	1	1	82	1	1	1	2	0	1	0	1	5	0	3	4	1	15	6	20	13
6211030217034	3	4	3	4	2	4	2	4	2	1	1	2	1	1	1	1	2	1	2	1	2	1	1	2	4	3	0	0	0	1	1	82	1	2	1	2	0	1	0	1	1	0	1	2	0	19	6	14	14
6311020119016	4	4	4	4	1	1	2	3	4	1	2	1	2	2	1	1	1	2	1	1	1	1	1	1	5	2	0	1	0	0	1	82	1	1	1	2	1	0	1	5	5	1	3	2	0	15	6	16	11
6312010600001	4	4	4	4	2	2	2	2	2	1	2	1	1	1	1	1	2	2	2	2	2	2	2	2	2	3	0	1	0	0	1	82	1	1	1	2	1	0	0	1	1	0	3	2	0	22	6	16	10
6111020927005	4	4	4	4	4	1	3	1	3	1	1	1	1	#NULL!	2	1	2	1	1	1	1	1	1	2	2	2	1	1	0	0	1	83	1	6	1	2	0	1	1	1	1	0	2	3	1	15	6	16	12
6211020436021	3	4	3	3	1	1	3	1	3	1	2	1	1	1	1	1	1	1	1	2	2	2	2	2	3	1	0	1	0	1	1	83	1	3	1	2	0	1	0	1	1	0	1	3	1	24	6	13	9
6211030212029	1	2	2	3	4	1	4	1	4	2	2	2	2	2	2	1	2	2	1	2	2	2	2	2	3	1	0	0	0	1	1	83	1	1	1	2	0	1	0	1	5	0	1	2	0	16	6	8	14
6211030213004	4	4	4	3	1	2	2	1	2	2	2	2	1	1	1	1	2	2	1	2	2	2	2	2	1	1	0	0	0	0	1	83	0	1	1	2	0	1	0	1	1	0	2	1	0	24	6	15	8
6211011123010	5	5	5	5	2	2	3	3	3	2	2	2	1	1	1	1	2	2	2	2	2	2	2	2	1	3	0	0	0	0	1	84	0	1	1	4	0	1	0	1	3	1	1	1	0	25	6	20	13
6211030216002	4	4	5	4	3	3	2	3	3	1	2	2	2	1	1	1	1	2	1	2	2	2	2	2	4	1	0	0	0	0	1	84	1	2	1	4	0	1	0	1	1	1	2	1	0	14	6	17	14
6211011177033	4	4	4	4	2	2	2	2	4	1	2	2	1	2	2	1	2	1	1	2	2	2	2	2	2	2	0	1	0	1	1	86	0	1	1	4	1	0	0	1	1	1	2	3	1	22	6	16	12
6122020731054	4	4	4	4	4	3	3	3	4	2	2	2	2	1	1	1	2	2	2	2	2	2	2	2	2	2	0	1	0	0	1	87	1	1	0	2	0	1	0	1	4	0	2	2	0	17	6	16	17
6211020337035	4	4	4	4	1	1	1	1	1	1	2	2	2	1	2	1	1	1	2	2	2	2	2	2	1	2	0	0	0	1	1	91	1	3	1	4	0	1	0	1	1	0	1	2	0	25	6	16	5
6211081133019	5	5	4	3	2	3	2	2	2	1	1	2	1	1	1	1	1	2	1	1	1	1	1	2	3	3	0	1	1	0	1	91	1	1	1	2	0	1	1	2	4	0	1	3	1	23	6	17	11
6122010205035	4	4	4	4	2	2	2	3	3	1	2	2	2	1	1	1	1	1	1	1	2	2	2	2	2	2	0	1	0	0	1	#NULL!	1	1	1	2	1	0	1	5	4	0	1	2	0	20	5	16	12
6312010132017	5	4	5	4	4	4	4	4	4	1	2	1	2	1	1	2	2	2	1	1	1	1	2	2	3	2	0	1	0	0	1	#NULL!	0	1	0	2	1	0	0	1	4	0	2	2	0	23	5	18	20
6312010638001	4	4	4	4	3	3	4	3	3	1	2	2	2	1	1	1	2	2	1	2	2	2	2	2	1	3	0	1	0	1	1	#NULL!	1	1	0	4	1	0	#NULL!	1	3	1	2	3	1	20	5	16	16
6312010837013	4	4	4	4	1	1	2	4	3	2	2	2	1	1	1	1	1	1	1	1	2	2	2	2	2	2	0	0	1	0	1	#NULL!	1	2	0	2	1	0	0	1	1	0	2	2	0	20	5	16	11
6312110432064	4	4	4	4	4	4	4	4	4	1	1	2	2	1	1	1	2	2	1	1	1	2	2	2	3	3	0	1	0	1	1	61	0	2	0	2	1	0	0	1	4	0	1	3	1	20	5	16	20
6312101134076	4	4	4	3	2	2	2	3	3	2	2	1	2	1	1	1	2	1	1	1	1	2	2	2	2	2	0	0	0	0	1	62	0	3	1	2	0	0	0	1	1	0	2	1	0	20	5	15	12
23111001	1	5	5	1	3	2	1	1	3	1	2	2	2	1	1	1	1	1	1	1	2	1	1	2	5	1	0	1	1	0	1	64	1	1	0	2	1	0	1	1	4	0	3	3	1	18	5	12	10
6122031436038	5	5	5	5	1	2	4	3	4	1	2	2	1	2	1	1	2	2	1	1	1	2	2	2	1	1	0	1	0	1	1	64	0	1	0	2	1	1	0	1	5	0	1	3	1	25	5	20	14
6211011124015	4	4	4	4	2	1	2	1	2	1	2	2	2	1	1	1	1	1	2	2	2	2	2	2	3	1	0	1	1	1	1	64	0	2	1	2	1	0	0	1	1	0	1	4	1	22	5	16	8
6211011127032	5	5	5	5	3	3	3	3	3	1	2	2	2	1	1	1	2	2	2	2	2	2	2	2	1	1	0	1	0	0	1	64	1	2	1	2	1	0	1	3	2	0	1	2	0	20	5	20	15
1308140504	5	5	4	5	3	2	3	3	2	2	1	1	2	1	1	1	1	1	2	2	2	2	2	2	3	2	0	1	0	0	1	65	1	3	0	2	1	1	0	1	4	0	1	2	0	23	5	19	13
1406270541	5	5	5	5	2	2	4	4	4	1	2	2	2	1	1	1	1	1	1	1	2	1	1	1	1	1	0	1	0	1	1	65	1	2	0	2	1	1	1	1	5	0	2	3	1	20	5	20	16
6211011124013	4	4	4	4	2	1	3	1	3	1	2	2	2	1	1	1	1	2	1	1	1	1	2	2	2	1	0	1	0	1	1	65	0	1	1	2	1	0	0	1	1	0	1	3	1	22	5	16	10
6211011127035	5	4	5	5	2	1	1	2	3	2	2	2	2	1	1	1	2	2	1	1	2	2	2	2	2	2	0	0	0	0	1	65	0	2	1	2	1	0	0	1	1	0	2	1	0	19	5	19	9
6211081142019	4	4	4	4	1	1	3	2	4	1	2	2	2	1	1	1	2	2	2	2	2	2	2	2	2	1	0	0	0	0	1	65	0	4	1	2	0	1	0	1	5	0	1	1	0	22	5	16	11
6211081142029	4	4	4	4	1	1	2	2	4	2	2	2	2	1	1	1	1	1	1	1	1	2	2	2	2	1	0	1	0	0	1	65	1	4	1	2	0	1	0	2	1	0	1	2	0	20	5	16	10
6312010428019	3	3	3	3	2	1	2	2	2	2	2	2	2	1	1	1	1	1	#NULL!	#NULL!	#NULL!	#NULL!	#NULL!	#NULL!	5	5	0	1	0	1	1	65	1	1	0	2	1	0	0	1	3	0	1	3	1	5	5	12	9
6312040234018	4	4	4	4	2	2	2	1	1	1	2	2	2	1	1	1	2	2	2	1	2	2	2	2	3	2	0	1	0	0	1	65	1	3	1	2	0	1	1	2	1	0	1	2	0	18	5	16	8
6312051337058	4	4	4	4	2	2	2	3	3	1	2	2	2	1	1	1	2	1	1	2	2	2	2	2	2	3	0	1	0	0	1	65	0	1	0	2	1	0	0	1	1	0	1	2	0	20	5	16	12
6312051431078	4	4	4	4	4	2	4	2	4	2	2	2	2	1	1	1	2	1	2	2	2	2	2	2	2	2	0	0	0	0	1	65	0	1	0	2	1	0	0	1	5	0	1	1	0	21	5	16	16
6312051433079	4	5	4	4	2	1	2	2	2	2	2	2	2	1	1	1	2	1	2	2	2	1	2	2	7	2	0	1	0	0	1	65	1	1	0	2	1	0	0	1	5	0	1	2	0	19	5	17	9
6312051434068	4	4	4	4	2	2	1	1	1	1	2	1	1	1	1	1	2	1	2	2	2	1	2	1	3	2	0	1	0	0	1	65	0	1	0	2	1	1	0	1	1	0	2	2	0	17	5	16	7
6312101135026	5	5	5	4	4	3	4	4	4	1	2	1	2	1	1	1	2	1	2	2	2	2	2	2	3	2	0	0	0	0	1	65	0	1	1	2	1	1	0	1	1	0	2	1	0	19	5	19	19
1306080557	4	5	5	5	3	3	3	1	1	2	2	2	2	2	1	1	2	1	1	1	2	2	1	1	6	6	0	0	0	1	1	66	0	1	0	2	1	0	0	1	5	0	1	2	0	24	5	19	11
6111020918008	4	4	4	4	1	1	1	1	3	1	2	1	2	1	1	1	2	1	#NULL!	1	1	1	1	2	6	3	0	1	0	0	1	66	1	2	1	2	0	1	0	1	1	0	2	2	0	20	5	16	7
6122020336047	5	5	5	5	4	4	4	4	4	1	2	1	1	1	1	1	2	1	1	1	2	2	2	1	3	1	0	1	0	1	1	66	0	1	0	2	1	0	0	1	5	0	3	3	1	20	5	20	20
6122020337046	4	4	4	4	2	2	2	3	3	1	2	2	2	1	1	1	2	1	2	1	1	2	2	2	2	2	0	1	0	0	1	66	0	1	0	2	1	0	0	1	1	0	2	2	0	20	5	16	12
6211011123018	4	5	5	5	2	2	2	3	3	1	2	2	2	1	1	2	2	2	1	2	2	2	2	2	1	2	0	0	0	0	1	66	1	1	1	2	1	0	1	5	1	0	1	1	0	22	5	19	12
6211011127005	4	4	4	3	3	3	2	1	2	1	2	1	1	1	1	1	2	2	2	1	2	2	2	2	5	2	0	1	0	0	1	66	0	2	1	2	1	0	0	1	1	0	2	2	0	20	5	15	11
6211020337008	4	4	4	4	3	3	3	3	3	2	2	2	2	1	1	1	1	2	2	2	2	2	2	2	4	2	0	0	0	1	1	66	0	2	1	2	0	1	0	1	3	0	2	2	0	20	5	16	15
6211030212051	5	5	5	5	1	2	3	2	2	1	2	2	2	1	2	1	1	1	1	1	1	2	1	2	1	1	0	1	0	1	1	66	0	1	1	2	0	1	0	1	5	0	2	3	1	25	5	20	10
6211030214010	4	4	4	4	3	3	3	3	3	1	2	1	1	1	1	1	2	2	1	1	1	2	2	2	3	2	1	1	0	1	1	66	0	4	1	2	0	1	1	1	3	0	2	4	1	18	5	16	15
6312010638002	4	4	4	3	2	2	2	1	2	1	2	1	2	1	1	1	2	2	1	1	2	2	2	2	3	2	0	1	0	0	1	66	1	4	0	2	1	0	1	1	2	0	2	2	0	15	5	15	9
6312051434072	4	4	4	4	3	3	3	2	2	2	2	1	1	1	1	1	1	2	2	2	2	2	2	2	3	2	0	0	0	0	1	66	1	1	0	2	1	0	1	1	1	0	2	1	0	20	5	16	13
1506010614	5	5	5	4	4	4	4	4	4	2	2	2	2	1	2	1	2	1	2	2	2	2	2	2	2	2	0	0	0	0	1	67	0	1	0	2	1	0	0	1	3	0	1	1	0	22	5	19	20
1506010619	5	4	5	5	3	2	3	3	2	1	1	2	1	1	1	1	2	1	1	1	2	2	2	2	3	2	0	1	0	0	1	67	0	1	0	2	1	0	0	1	4	0	2	2	0	19	5	19	13
6111020903045	5	5	4	4	4	4	4	4	4	2	1	1	2	1	1	1	2	2	2	2	2	2	2	2	7	1	0	0	0	0	1	67	0	4	0	2	0	1	0	1	5	0	1	1	0	22	5	18	20
6121020146030	3	4	3	4	2	1	2	2	2	2	2	2	2	1	1	1	2	2	1	2	2	2	2	2	4	2	0	0	0	0	1	67	0	1	1	4	1	0	0	1	3	0	2	1	0	20	5	14	9
6121041634055	5	5	4	5	3	2	3	3	2	1	1	2	2	2	2	2	2	1	1	1	2	2	2	2	2	2	0	1	0	1	0	67	0	1	0	4	0	1	0	1	1	0	1	2	0	22	5	19	13
6122010131060	4	4	4	4	4	2	2	2	4	1	2	2	2	1	1	1	2	2	1	1	2	2	2	2	2	2	0	0	0	0	1	67	0	2	0	2	1	1	0	1	1	0	2	1	0	24	5	16	14
6211011127001	4	4	4	4	1	1	1	1	1	2	2	2	2	1	1	1	2	2	2	2	2	2	2	2	3	2	0	0	0	0	1	67	0	2	1	4	1	0	0	1	1	1	1	1	0	5	5	16	5
6211020436027	5	5	5	5	1	1	4	1	4	2	1	2	2	1	1	1	2	2	1	1	2	1	2	2	6	1	0	1	0	0	1	67	0	2	1	2	0	1	0	1	1	0	1	2	0	24	5	20	11
6211041146004	4	4	4	4	3	2	4	3	3	2	2	2	2	1	1	1	2	1	2	1	2	1	2	2	2	2	0	0	0	0	1	67	0	1	1	2	0	1	0	1	2	0	2	1	0	19	5	16	15
6312010329015	3	3	3	3	2	2	2	2	2	2	2	2	2	1	1	1	2	2	2	2	2	2	2	2	5	5	0	0	0	0	1	67	1	2	#NULL!	2	1	0	1	1	4	0	3	1	0	13	5	12	10
6312010428020	3	3	3	3	2	1	2	2	2	1	2	2	2	1	1	1	1	1	1	1	1	1	2	1	2	3	0	1	0	1	1	67	1	1	0	2	1	0	0	1	3	0	2	3	1	5	5	12	9
6312010514009	4	4	4	3	2	2	2	1	2	1	1	2	2	2	1	1	1	1	1	1	1	1	1	1	3	3	1	1	0	0	1	67	0	1	0	2	1	0	0	1	2	0	3	3	1	13	5	15	9
6312010514013	4	4	4	3	2	2	2	2	2	1	1	2	2	1	1	1	1	1	1	2	1	2	2	1	3	3	1	1	0	0	1	67	0	1	0	2	1	0	0	1	2	0	2	3	1	13	5	15	10
6312051335051	5	5	5	4	4	4	4	4	4	1	2	2	2	1	1	1	1	1	2	2	2	2	2	1	3	2	0	0	0	0	1	67	1	2	1	2	0	1	1	1	4	0	3	1	0	21	5	19	20
6312051337059	4	4	4	4	1	1	2	3	2	1	1	2	2	1	1	2	1	1	1	2	2	2	2	2	2	3	0	1	1	0	0	67	1	2	0	2	1	0	0	1	1	0	2	2	0	20	5	16	9
6312111234058	4	4	4	4	1	1	1	1	2	1	2	2	2	1	1	1	2	2	2	2	2	2	2	2	3	2	0	0	0	0	1	67	1	2	1	2	1	1	1	2	1	0	2	1	0	18	5	16	6
1306180614	5	5	4	5	3	3	2	3	3	1	2	1	2	1	1	1	2	1	1	1	2	2	2	2	2	2	0	1	0	0	1	68	0	1	0	2	1	1	0	1	1	0	2	2	0	22	5	19	14
1407140541	4	4	4	4	4	3	3	2	4	1	2	2	2	1	1	1	1	2	1	2	2	2	2	2	2	3	0	1	0	0	1	68	0	1	0	4	1	0	0	1	1	0	2	2	0	20	5	16	16
1506010558	5	4	5	5	3	3	2	3	3	1	2	1	2	1	1	1	2	1	1	2	2	2	2	2	3	2	0	1	0	0	1	68	0	1	0	2	1	1	0	1	1	0	1	2	0	23	5	19	14
6111020324013	4	4	4	4	2	2	2	2	2	2	2	2	1	1	1	1	1	2	1	1	1	1	1	1	5	1	0	1	0	0	1	68	1	2	1	2	0	1	1	1	5	0	3	2	0	8	5	16	10
6111020926025	5	5	5	5	2	2	3	3	3	1	2	1	1	1	1	1	2	1	1	2	2	2	2	2	3	2	0	0	0	0	1	68	0	1	1	2	1	1	0	1	5	0	1	1	0	25	5	20	13
6121041631070	4	4	4	4	3	1	1	2	3	2	2	2	2	1	1	1	2	2	2	2	2	2	2	2	2	3	0	0	0	0	1	68	1	1	0	2	0	1	0	1	4	0	3	1	0	20	5	16	10
6211020337034	4	4	4	4	3	3	4	3	3	2	2	2	2	1	1	1	2	1	2	2	2	2	2	2	1	1	0	0	0	0	1	68	1	5	1	2	0	1	0	1	1	0	2	1	0	20	5	16	16
6211041144016	5	5	5	5	1	1	1	1	1	2	2	2	2	1	1	1	2	1	1	1	2	2	2	2	2	2	0	0	0	1	1	68	1	2	1	2	1	0	1	1	5	0	1	2	0	25	5	20	5
6311020119012	4	4	4	4	2	2	3	3	1	2	1	2	2	1	1	1	1	1	1	1	1	1	2	2	3	2	0	0	0	0	1	68	0	1	1	2	0	1	0	1	5	0	1	1	0	17	5	16	11
6312010402003	5	5	5	4	4	4	4	2	2	1	2	2	2	2	2	1	2	2	2	2	2	1	2	2	2	3	0	1	0	1	1	68	0	1	0	2	1	0	0	1	5	0	2	3	1	19	5	19	16
6312051433078	4	5	4	4	2	1	2	2	2	2	1	2	1	1	1	1	2	2	2	2	2	2	2	2	1	1	0	1	0	0	1	68	1	2	1	2	1	0	1	1	5	0	1	2	0	18	5	17	9
11111002	5	5	5	5	4	4	4	4	4	1	2	1	1	2	1	1	1	1	1	1	1	2	2	2	5	1	0	0	0	1	1	69	0	2	1	4	0	1	0	1	5	1	2	2	0	22	5	20	20
21113025	4	4	4	4	1	3	4	2	4	1	2	2	2	1	1	1	2	1	1	1	2	1	1	1	1	1	1	1	0	1	1	69	0	2	0	4	1	0	0	1	1	1	2	4	1	19	5	16	14
21117014	5	5	5	4	4	3	4	1	4	1	1	1	2	2	1	1	2	2	1	1	1	1	2	1	6	5	0	0	0	0	1	69	0	1	0	2	1	0	0	1	1	0	3	1	0	14	5	19	16
23117003	5	5	5	4	1	1	1	1	1	1	2	2	2	1	1	1	2	1	1	2	1	1	1	2	5	3	0	0	0	0	1	69	0	1	0	4	1	0	0	1	5	0	1	1	0	16	5	19	5
1306190553	5	5	3	4	1	2	2	1	2	2	2	2	2	1	1	1	2	2	1	1	2	2	2	2	5	1	0	1	0	0	1	69	0	1	0	2	1	0	0	1	1	0	1	2	0	25	5	17	8
1505280534	5	4	5	4	4	4	4	2	4	2	2	2	2	1	1	1	2	2	1	1	1	2	2	2	6	3	0	0	0	0	1	69	1	2	0	2	1	0	0	1	3	0	1	1	0	22	5	18	18
6111020903081	5	5	5	5	2	3	2	3	2	2	2	2	2	1	1	1	2	1	2	2	2	2	2	2	3	3	0	0	0	0	1	69	0	1	1	2	0	1	0	1	5	0	2	1	0	21	5	20	12
6121010431071	4	4	4	4	4	1	2	2	4	1	2	2	2	1	1	1	2	2	1	2	2	2	2	2	6	2	0	0	0	0	1	69	0	1	1	2	1	1	0	1	1	0	2	1	0	20	5	16	13
6121020146015	3	4	4	3	2	3	2	1	2	1	1	2	2	1	1	1	2	1	1	2	1	2	2	2	3	4	0	1	0	0	1	69	0	1	1	2	1	0	0	1	1	0	1	2	0	20	5	14	10
6121020147045	4	4	4	4	1	1	1	1	1	2	2	2	2	1	1	1	1	1	2	2	2	2	2	2	1	1	0	0	0	0	1	69	1	2	1	2	1	0	0	1	1	0	2	1	0	20	5	16	5
6121020147047	4	4	4	4	2	1	2	1	4	1	2	2	2	1	1	1	2	1	1	2	2	2	2	2	2	1	0	1	0	0	1	69	0	1	1	2	1	0	0	1	1	0	2	2	0	20	5	16	10
6122020734039	5	5	4	5	3	2	3	2	3	1	2	1	1	1	1	1	2	2	1	1	1	2	2	2	5	2	0	1	0	0	1	69	0	1	0	2	1	0	0	1	4	0	1	2	0	22	5	19	13
6211011122031	4	4	4	4	2	1	2	1	2	2	2	2	2	1	1	1	2	2	1	1	1	2	2	2	2	1	0	1	0	0	1	69	0	1	1	4	1	0	0	1	1	0	1	2	0	19	5	16	8
6211011124027	4	4	4	4	3	3	3	3	3	2	2	1	2	1	1	1	1	2	1	1	2	2	2	1	2	3	0	0	0	0	1	69	0	1	1	2	1	0	0	1	3	0	2	1	0	14	5	16	15
6211011124029	5	5	4	4	2	2	2	3	4	2	2	2	2	1	1	2	2	2	1	2	2	2	2	2	1	2	0	0	0	0	1	69	0	1	1	2	1	0	0	1	5	0	1	1	0	24	5	18	13
6211020337015	1	1	1	1	3	2	2	2	2	1	2	2	2	1	1	1	2	2	2	2	2	2	2	2	3	4	0	1	0	0	1	69	1	2	0	2	0	1	1	1	1	0	1	2	0	24	5	4	11
6211030213011	4	4	4	4	3	1	2	2	2	2	2	2	2	1	1	1	2	2	2	2	2	2	2	2	6	3	0	0	0	0	1	69	1	3	1	2	0	1	0	3	4	0	2	1	0	25	5	16	10
6211031113028	4	4	4	4	2	1	2	1	2	1	2	1	2	1	1	1	1	2	1	1	2	1	2	2	2	1	0	0	0	0	1	69	0	2	1	2	0	1	0	1	1	0	2	1	0	21	5	16	8
6211041146010	4	4	4	4	2	3	4	1	2	1	1	2	2	2	1	1	2	1	2	2	2	2	2	2	5	4	0	1	0	0	1	69	0	3	1	2	0	1	0	1	2	0	1	2	0	17	5	16	12
6211081142030	4	4	4	4	1	1	3	3	4	1	2	2	2	1	1	1	1	1	1	2	2	2	2	2	2	1	1	1	0	0	1	69	1	3	1	2	0	1	1	1	1	0	3	3	1	20	5	16	12
6312010332007	5	4	5	4	4	3	4	3	4	1	2	2	1	1	2	1	2	1	2	1	1	1	1	2	3	6	0	0	0	0	0	69	0	1	0	4	1	1	0	1	5	0	3	0	0	24	5	18	18
6312010332011	5	4	5	4	4	3	4	3	4	2	2	2	2	1	1	1	2	2	2	2	2	2	2	2	2	3	0	0	0	0	1	69	0	1	0	2	1	0	0	1	5	0	1	1	0	22	5	18	18
6312010631003	4	4	4	4	3	2	2	2	3	2	2	2	2	1	1	1	2	2	2	2	2	2	2	2	6	2	0	0	0	0	1	69	1	1	0	2	1	0	0	1	1	0	2	1	0	20	5	16	12
6312051435049	5	5	5	5	4	3	4	3	3	1	2	2	2	1	1	1	2	2	1	2	2	2	2	2	3	2	0	1	0	0	1	69	1	2	0	2	1	0	1	1	1	0	2	2	0	20	5	20	17
6312060903110	5	4	4	4	4	3	3	4	4	1	2	1	1	2	2	2	1	1	2	2	2	2	2	2	6	5	0	1	0	1	0	69	0	1	0	2	1	0	0	1	3	0	3	2	0	2	5	17	18
6122010134046	5	5	4	5	3	2	3	3	2	1	2	2	1	1	1	1	2	1	1	1	1	2	2	2	2	2	0	1	0	0	1	70	0	1	0	2	1	1	0	1	4	0	1	2	0	24	5	19	13
6211020438002	3	3	2	3	2	2	2	1	2	1	2	2	1	1	1	1	1	1	1	1	2	2	2	2	2	2	1	1	0	0	1	70	1	3	1	2	0	1	0	2	3	0	3	3	1	17	5	11	9
6211040842004	4	4	4	4	1	1	1	1	3	1	2	2	2	1	1	1	2	2	1	2	2	2	2	2	2	1	0	0	0	0	1	70	0	1	1	2	1	0	0	1	1	0	2	1	0	21	5	16	7
6211041142026	4	4	4	4	2	1	2	2	4	1	2	2	2	1	1	1	2	2	2	2	2	2	2	2	2	1	1	1	0	0	1	70	0	2	1	4	0	1	0	1	1	1	2	3	1	20	5	16	11
6312051435050	4	4	4	4	4	3	4	3	3	1	2	2	2	1	1	1	2	1	1	1	2	2	2	2	2	2	0	1	0	0	1	70	0	1	0	2	1	0	0	1	1	0	2	2	0	20	5	16	17
6312051436074	5	5	5	5	4	4	4	1	4	1	2	2	2	1	1	1	2	2	1	1	1	1	1	1	5	4	0	1	0	1	1	70	0	1	0	2	1	0	0	1	5	0	2	3	1	20	5	20	17
6312090434024	4	4	4	4	2	2	2	1	1	2	2	1	1	1	1	1	2	2	1	1	2	2	2	2	3	2	0	1	0	0	1	70	1	3	0	2	1	1	1	1	1	1	1	2	0	17	5	16	8
6312101135028	5	5	5	5	4	3	4	2	2	2	2	2	2	1	1	1	2	2	2	2	2	2	2	2	2	3	0	0	0	0	1	70	1	4	1	2	1	0	0	1	4	0	2	1	0	20	5	20	15
6121020146017	4	4	4	4	2	1	3	2	4	1	2	2	2	1	1	1	2	1	1	2	1	2	2	2	2	1	0	1	0	0	1	71	0	3	1	2	0	1	0	1	1	0	3	2	0	20	5	16	12
6122010134045	5	4	5	5	3	2	3	2	3	2	2	1	2	1	1	1	1	1	2	1	2	2	2	2	3	2	0	1	0	0	1	71	1	1	0	2	1	1	0	1	4	0	1	2	0	23	5	19	13
6211020338013	3	3	3	3	3	1	3	1	2	1	1	2	2	1	1	1	1	1	1	1	1	1	1	1	5	3	0	1	0	0	1	71	0	3	1	4	0	1	0	1	2	1	1	2	0	18	5	12	10
6211030211001	1	5	4	3	1	1	1	1	1	1	2	2	2	1	2	1	1	2	1	1	2	1	2	2	4	7	0	1	0	1	0	71	0	1	1	4	1	1	0	1	2	1	2	2	0	21	5	13	5
6211040844006	4	5	5	5	1	1	1	1	1	1	1	1	1	1	1	1	1	1	1	1	1	1	1	1	2	2	1	1	0	1	1	71	0	1	1	4	1	0	0	1	3	1	2	4	1	15	5	19	5
6312010410002	4	4	4	4	4	3	3	2	3	2	1	1	1	1	1	1	2	1	1	1	2	2	2	2	2	3	0	0	0	1	1	71	1	1	0	2	1	0	0	1	4	0	1	2	0	23	5	16	15
6312010632001	5	4	5	4	4	4	4	4	4	1	2	2	2	2	1	1	2	2	2	2	2	1	2	1	3	3	0	0	0	0	1	71	0	1	0	4	1	0	0	1	5	0	1	1	0	23	5	18	20
6312040234017	4	4	3	3	2	2	2	3	3	1	2	2	2	1	1	1	2	1	1	1	2	2	2	2	3	6	0	1	0	0	1	71	0	1	1	2	0	1	0	1	2	0	1	2	0	20	5	14	12
6312051436073	5	5	5	5	4	1	2	1	3	2	2	2	2	1	1	1	2	2	1	1	1	1	1	1	5	4	0	1	0	1	1	71	1	1	0	2	1	0	0	1	5	0	1	3	1	25	5	20	11
6312060932036	5	5	5	5	4	4	4	4	4	1	2	2	2	2	2	2	2	1	1	1	1	1	1	2	2	4	0	1	0	1	0	71	0	1	0	2	1	0	0	1	5	0	2	2	0	18	5	20	20
6312080437020	4	4	4	4	2	2	1	4	1	1	2	1	1	1	1	1	2	1	1	2	2	2	2	2	2	1	0	0	0	0	1	71	1	2	0	2	1	0	0	1	5	0	2	1	0	20	5	16	10
6312101137020	4	4	4	4	2	2	2	4	3	2	2	2	1	1	1	1	2	2	2	1	2	2	2	2	2	1	0	1	0	0	1	71	0	2	1	2	1	1	0	1	5	0	2	2	0	20	5	16	13
23113001	4	4	4	5	3	3	3	3	3	2	2	2	2	2	1	1	2	2	1	1	1	2	2	2	5	5	0	0	0	0	0	72	1	1	0	2	1	0	0	1	5	0	1	0	0	20	5	17	15
1306180607	4	4	4	4	1	1	2	4	2	2	2	2	2	1	1	1	1	1	2	2	2	2	2	1	2	4	0	1	0	0	1	72	1	3	0	2	1	0	0	1	5	0	2	2	0	12	5	16	10
6122020336050	5	5	5	5	2	2	4	2	4	1	2	1	1	1	1	1	2	2	1	1	2	2	2	1	1	1	0	1	0	0	1	72	1	1	0	2	1	0	0	1	1	0	1	2	0	25	5	20	14
6122020534043	5	5	4	5	4	3	4	3	4	1	2	1	2	1	1	1	1	1	1	1	2	2	2	2	2	2	0	1	0	0	1	72	1	2	0	2	1	0	1	1	1	0	2	2	0	24	5	19	18
6211020438001	3	3	2	3	3	3	2	3	2	1	2	2	2	1	1	1	1	1	1	1	2	2	2	2	2	4	1	1	0	0	1	72	0	4	1	2	0	1	0	2	3	0	2	3	1	19	5	11	13
6211030211028	4	4	3	3	2	3	2	2	2	1	2	2	2	2	1	2	1	1	1	1	1	1	1	1	4	2	0	1	0	0	0	72	1	3	1	2	0	1	0	1	1	0	2	1	0	19	5	14	11
6211030212037	5	5	5	5	1	1	1	1	1	1	2	2	2	1	2	1	1	1	1	2	2	2	2	2	2	1	0	1	0	1	1	72	1	3	1	2	0	1	0	1	2	0	2	3	1	22	5	20	5
6211031111013	4	4	4	4	3	3	4	3	3	1	2	2	2	1	1	1	2	2	1	1	1	1	1	1	1	3	1	1	0	1	1	72	0	2	1	4	0	1	0	1	2	1	2	4	1	20	5	16	16
6211041142017	4	4	4	4	2	1	2	2	4	2	2	2	2	1	1	1	1	2	1	2	1	2	2	2	2	1	0	1	0	0	1	72	1	2	1	4	0	1	0	3	3	1	1	2	0	25	5	16	11
6211081142036	4	4	4	4	2	1	2	1	4	2	2	2	2	1	1	1	1	1	1	2	2	2	2	2	2	1	1	1	0	0	1	72	1	3	1	2	0	1	1	2	2	0	1	3	1	20	5	16	10
6312010110016	1	2	1	2	1	2	2	4	4	1	2	2	2	1	1	1	2	1	1	1	1	1	2	2	6	6	0	1	1	1	1	72	0	1	0	2	1	0	0	1	4	0	1	4	1	24	5	6	13
6312010303091	5	5	4	5	4	3	3	4	3	2	2	2	2	2	2	2	1	1	1	1	1	1	1	1	6	2	0	0	0	1	0	72	0	1	0	2	1	0	0	1	5	0	1	1	0	22	5	19	17
6312010400008	5	4	5	4	4	4	4	4	4	2	2	2	2	1	1	1	2	2	#NULL!	#NULL!	#NULL!	#NULL!	#NULL!	#NULL!	3	4	0	0	0	0	1	72	1	1	0	2	1	0	0	1	5	0	1	1	0	23	5	18	20
6312010401002	5	5	5	5	2	2	2	2	2	1	1	2	2	1	2	2	2	2	1	1	1	2	2	2	4	3	0	0	0	1	0	72	0	1	0	2	1	0	0	1	5	0	1	1	0	25	5	20	10
6312010514008	4	4	4	3	2	2	2	2	1	1	1	1	1	1	1	1	1	2	1	2	1	1	1	1	3	3	1	1	0	1	1	72	0	1	0	2	1	0	0	1	2	#NULL!	2	4	1	13	5	15	9
6312111234059	4	4	4	4	2	2	2	2	2	2	2	1	1	2	1	1	2	1	1	1	1	1	1	2	3	3	0	1	0	0	1	72	1	3	1	2	0	1	1	1	3	0	1	2	0	21	5	16	10
22113009	4	5	5	5	2	2	1	2	2	1	1	2	2	2	1	1	2	2	1	1	1	1	1	1	3	2	1	1	1	1	1	73	1	2	0	2	1	0	0	1	1	1	1	5	1	24	5	19	9
23114002	4	4	4	4	2	1	2	1	2	1	1	2	2	1	1	1	1	2	1	1	1	1	1	1	6	2	0	1	0	1	1	73	0	1	0	4	1	0	0	1	2	0	1	3	1	17	5	16	8
6211011127028	5	5	5	5	4	4	4	4	4	1	2	2	2	1	1	1	2	2	1	2	2	2	2	2	2	2	1	1	0	0	1	73	1	1	1	2	1	0	0	1	1	0	2	3	1	20	5	20	20
6211041142016	4	4	4	4	2	1	2	3	4	2	2	2	2	1	1	1	2	1	2	2	1	2	2	2	2	1	0	0	0	0	1	73	1	3	1	2	0	1	1	5	1	1	1	1	0	23	5	16	12
6312010402002	5	5	5	5	4	4	4	2	2	1	2	2	2	1	2	1	2	2	2	2	2	1	2	2	2	3	0	0	0	1	1	73	1	1	0	2	1	0	0	1	5	0	2	2	0	19	5	20	16
6312010514011	4	4	3	3	2	2	1	1	1	2	2	2	2	1	1	1	2	2	1	2	2	2	2	2	3	3	0	0	0	1	1	73	0	1	0	2	1	0	0	1	2	0	1	2	0	13	5	14	7
6312010514012	4	4	4	3	2	2	2	1	2	1	1	2	2	1	1	1	1	2	1	1	1	2	2	2	3	3	0	1	0	1	1	73	1	1	0	2	1	0	0	1	2	0	1	3	1	10	5	15	9
6122020431065	4	4	4	4	2	1	1	1	2	2	2	2	1	1	1	1	2	2	1	2	2	2	2	2	3	2	0	0	0	0	1	74	1	1	0	2	1	0	0	1	1	0	2	1	0	20	5	16	7
6312010632002	5	4	5	4	4	4	3	4	4	1	2	1	1	1	1	1	2	2	1	1	1	1	2	2	5	4	0	0	0	0	1	74	1	1	0	2	1	0	0	1	3	0	1	1	0	25	5	18	19
6312051333073	4	5	5	4	2	1	4	4	4	1	2	2	2	1	1	1	2	2	2	2	2	2	2	2	1	2	0	0	0	0	1	74	1	2	0	2	1	0	0	1	5	0	1	1	0	24	5	18	15
6312101134020	3	3	3	3	3	3	3	2	2	2	2	2	2	1	1	1	2	1	1	1	2	2	2	2	3	2	0	0	0	1	1	74	1	2	1	2	1	1	1	1	3	0	2	2	0	20	5	12	13
6211011127011	5	5	5	5	2	2	2	2	2	2	2	2	2	1	1	1	2	2	2	2	2	2	2	2	2	2	0	0	0	0	1	75	0	2	0	2	0	1	0	1	2	0	1	1	0	25	5	20	10
6211020436025	5	5	5	5	1	1	4	2	4	1	2	2	1	1	1	1	1	1	1	1	2	2	2	2	2	1	0	1	0	0	1	75	0	3	1	4	0	1	0	1	1	1	1	2	0	22	5	20	12
6211040842007	4	4	4	4	1	1	1	1	4	1	2	2	2	2	1	2	1	2	1	1	2	2	2	2	2	1	0	0	0	1	0	75	1	1	1	2	1	0	0	1	1	0	2	1	0	17	5	16	8
6211041146003	4	4	4	5	2	3	3	3	3	1	2	2	2	2	1	1	2	2	2	2	2	2	2	2	6	4	0	1	0	1	1	75	0	1	1	4	1	1	0	1	1	1	1	3	1	19	5	17	14
6211081147009	4	4	4	4	2	1	2	2	2	1	2	2	2	1	1	1	2	1	1	1	1	2	1	2	1	1	0	1	0	1	1	75	0	3	1	2	0	1	0	1	1	0	1	3	1	17	5	16	9
6311020105021	5	5	3	4	2	1	4	2	4	1	2	1	1	1	1	1	2	2	1	1	2	2	2	1	5	1	0	1	0	0	1	75	0	1	1	4	1	0	0	1	1	1	1	2	0	18	5	17	13
1306180504	4	4	4	4	1	1	2	3	3	1	2	2	2	1	1	1	2	1	1	1	1	2	2	2	2	2	0	1	0	0	1	76	0	2	0	2	1	0	0	1	5	0	2	2	0	20	5	16	10
1308220551	4	5	5	4	3	2	3	4	4	1	2	2	1	1	2	1	2	1	1	2	2	2	2	2	3	2	0	1	0	0	1	76	0	1	0	2	1	0	0	1	1	0	2	2	0	20	5	18	16
6122031231048	4	4	4	4	4	3	2	2	4	2	1	2	2	1	1	1	2	2	2	2	1	2	2	2	2	2	0	0	0	0	1	76	1	2	0	2	1	1	0	1	4	0	1	1	0	20	5	16	15
6211011123019	4	4	4	4	2	1	1	3	3	1	2	2	2	2	1	2	1	1	1	1	1	2	1	2	1	1	0	1	0	1	0	76	0	1	1	4	1	0	#NULL!	1	1	1	2	2	0	17	5	16	10
23118013	2	2	2	3	3	3	4	4	4	1	2	2	2	2	1	2	1	1	2	2	2	2	2	2	3	1	1	0	0	1	0	77	0	1	0	4	1	0	0	1	1	0	1	2	0	20	5	9	18
1506020509	4	4	4	4	1	1	2	2	2	1	2	2	2	2	2	2	1	1	1	1	1	1	2	2	2	2	0	1	1	1	0	77	0	1	0	2	1	0	0	1	1	0	1	3	1	20	5	16	8
1507130503	5	4	4	4	4	3	3	4	4	2	1	2	2	1	1	1	2	1	2	2	2	2	2	2	6	4	0	1	0	1	1	77	1	2	0	2	1	0	0	1	2	0	1	3	1	22	5	17	18
6121020146022	4	4	4	4	1	1	1	1	1	1	2	2	2	1	1	1	1	1	1	1	2	2	2	2	1	1	0	1	0	0	1	77	0	2	1	4	0	1	0	1	1	1	3	2	0	20	5	16	5
6121020147020	4	4	4	4	1	1	2	1	1	1	2	2	2	1	1	1	1	1	1	1	2	2	2	2	2	2	0	0	0	1	1	77	1	6	1	2	0	1	0	1	1	0	2	2	0	20	5	16	6
6121020147043	5	5	5	5	1	1	1	1	1	1	2	2	2	1	1	1	1	1	2	2	2	2	2	2	1	1	0	1	0	0	1	77	0	3	1	2	0	1	0	1	1	0	2	2	0	20	5	20	5
6122010131061	4	4	4	4	4	2	2	2	4	1	2	2	2	2	1	1	2	2	1	2	2	2	2	2	2	2	0	0	0	1	1	77	1	2	0	2	1	1	0	1	4	0	3	2	0	15	5	16	14
6122020533058	5	4	4	4	1	1	4	1	4	1	2	2	2	1	1	1	2	1	1	1	1	1	1	1	7	7	0	1	0	0	1	77	0	1	0	2	1	0	0	1	5	0	1	2	0	10	5	17	11
6122020631055	4	4	4	4	4	2	2	2	4	1	2	2	1	1	1	1	1	2	2	2	2	2	2	2	3	2	0	1	0	0	1	77	1	1	0	2	1	0	0	1	3	0	2	2	0	18	5	16	14
6211011123029	5	4	4	5	2	1	1	1	3	1	2	2	2	1	1	1	2	2	2	1	2	2	2	2	1	2	0	0	0	0	1	77	1	1	1	2	1	0	#NULL!	1	1	0	1	1	0	21	5	18	8
6211020334014	5	5	5	3	4	4	2	4	4	1	2	1	2	2	1	1	2	1	1	2	2	1	1	2	1	1	1	1	1	1	1	77	0	1	1	4	0	1	0	1	1	1	2	5	1	21	5	18	18
6211020431058	3	3	3	3	1	1	1	1	2	1	2	1	1	1	1	1	2	1	1	2	1	2	2	2	3	1	0	0	0	0	1	77	1	2	1	2	0	1	1	1	1	0	2	1	0	15	5	12	6
6211020436039	4	4	4	4	1	1	3	1	3	1	1	2	2	1	1	1	1	2	1	1	1	2	1	2	1	1	0	1	0	0	1	77	0	3	1	3	0	1	0	1	1	1	1	2	0	23	5	16	9
6211030215014	4	5	4	3	4	3	3	1	3	2	2	2	2	1	1	1	1	2	1	2	2	2	2	2	5	3	0	1	0	1	1	77	0	1	1	4	1	1	0	1	1	1	2	3	1	22	5	16	14
6211040841008	3	3	3	3	3	3	2	2	2	2	2	2	2	1	2	2	2	1	1	1	1	1	1	2	4	2	0	0	0	0	0	77	1	1	1	2	0	1	0	1	4	0	3	0	0	23	5	12	12
6211041147008	4	4	4	4	1	1	2	2	2	2	2	2	2	1	1	1	2	1	1	1	1	2	2	2	1	2	0	0	0	0	1	77	0	1	1	2	1	0	0	1	1	0	2	1	0	16	5	16	8
1506190561	4	4	4	4	1	1	1	1	3	1	2	2	2	1	1	1	2	2	2	2	2	1	2	1	1	1	0	1	0	0	1	78	1	1	0	2	1	0	0	1	1	0	2	2	0	24	5	16	7
6111020903064	5	5	4	4	4	4	3	3	4	1	2	1	1	1	2	1	1	1	2	2	2	1	2	1	7	5	0	0	0	1	1	78	0	1	1	4	1	1	0	1	5	1	1	2	0	20	5	18	18
6121041637048	4	4	4	4	1	1	2	3	3	1	2	2	1	1	1	1	2	1	1	1	1	2	2	2	2	3	0	1	0	0	1	78	0	1	0	4	1	1	0	1	5	0	1	2	0	20	5	16	10
6211011123026	4	5	5	4	2	1	1	2	3	2	2	2	2	1	1	2	2	2	1	1	2	2	2	2	2	2	0	1	0	0	1	78	0	1	1	4	1	1	0	1	1	1	2	2	0	22	5	18	9
6211011124022	4	4	4	4	3	1	3	1	3	1	1	2	2	1	1	1	1	1	2	2	2	2	2	2	2	1	0	1	0	1	1	78	0	1	1	2	1	0	0	1	1	0	1	3	1	18	5	16	11
6211020431075	3	3	3	3	1	1	1	1	1	2	2	2	2	1	1	1	1	2	2	2	2	2	2	2	5	2	0	0	0	0	1	78	1	1	1	2	1	0	0	1	1	0	2	1	0	15	5	12	5
6312010514002	4	4	4	4	2	2	3	2	1	1	1	2	2	1	1	1	2	1	1	2	1	2	2	2	2	2	1	1	0	0	1	78	0	1	0	2	1	0	0	1	1	0	2	3	1	16	5	16	10
6312051434074	4	4	3	3	3	3	2	2	2	2	1	1	2	1	1	1	1	1	1	1	2	2	1	2	3	2	0	1	0	0	1	78	0	1	0	2	1	0	0	1	1	0	2	2	0	10	5	14	12
6211011126017	4	4	4	4	2	3	3	1	1	2	1	1	1	1	1	1	1	1	1	1	1	1	1	1	3	3	1	0	1	0	1	79	1	5	1	2	0	1	1	5	2	0	2	3	1	7	5	16	10
6211041144017	5	5	5	5	1	2	1	1	1	2	2	2	2	2	2	1	2	2	2	2	1	1	2	2	1	1	0	1	0	0	1	79	1	1	1	2	0	0	0	2	4	0	2	2	0	25	5	20	6
6211081142035	4	4	4	4	1	1	2	1	4	2	2	2	2	1	1	1	2	2	1	2	2	2	2	2	1	1	0	1	0	0	1	79	1	1	1	2	1	0	0	1	1	0	1	2	0	20	5	16	9
6311020119011	4	4	4	4	1	1	1	3	4	1	1	1	2	1	1	1	2	1	1	1	1	2	2	2	2	2	0	0	1	0	1	79	1	3	1	4	1	0	1	1	5	0	2	2	0	19	5	16	10
6312010603086	5	5	4	4	4	4	3	3	4	1	2	1	2	1	1	1	2	1	2	1	1	2	2	2	6	1	0	0	0	1	1	79	0	2	0	2	1	0	0	1	2	0	2	2	0	19	5	18	18
6121020146033	3	4	3	3	2	1	2	2	3	1	1	2	2	2	1	2	2	1	1	2	2	2	2	2	4	2	0	1	0	1	0	80	0	2	1	4	0	1	0	1	1	1	2	2	0	15	5	13	10
6211011122004	3	3	3	3	2	1	1	1	2	1	1	1	1	2	1	2	1	2	1	1	1	1	1	2	2	2	0	1	0	1	0	80	0	2	1	4	0	1	0	1	3	0	3	2	0	17	5	12	7
6211011125018	4	4	4	3	2	3	4	3	3	2	2	2	2	2	1	1	2	1	2	2	2	2	2	2	1	1	0	0	0	0	1	80	1	4	1	4	0	1	1	3	2	1	1	1	0	23	5	15	15
6211020436041	4	4	4	4	2	2	4	1	4	2	2	2	2	1	1	1	2	2	1	1	1	1	1	2	5	1	0	1	0	0	1	80	0	2	1	2	0	1	0	1	1	0	1	2	0	23	5	16	13
6211040846001	1	1	1	1	2	2	2	1	2	2	1	1	2	1	1	1	1	1	1	1	2	1	2	2	5	3	0	1	0	0	1	80	0	2	1	4	0	1	0	1	4	1	1	2	0	22	5	4	9
1408200566	5	5	4	5	3	3	2	3	3	2	2	1	1	1	1	1	2	1	1	1	1	2	2	2	2	2	0	1	0	0	1	81	1	#NULL!	0	2	1	1	0	1	4	0	3	2	0	22	5	19	14
6211030212012	5	5	3	2	1	3	1	1	3	1	1	2	2	1	2	1	2	1	1	1	2	1	1	2	4	4	0	1	0	0	1	81	1	2	1	2	0	1	0	1	2	0	2	2	0	21	5	15	9
24116007	5	5	5	5	4	4	4	4	4	2	2	2	2	1	1	1	2	1	1	2	2	2	2	2	2	3	0	0	0	0	1	82	0	1	0	4	1	0	0	1	1	0	1	1	0	25	5	20	20
6211020431073	4	4	4	4	1	1	1	1	1	1	2	2	2	1	1	1	2	2	2	2	2	2	2	2	1	1	0	0	0	0	1	82	0	1	1	4	0	1	0	1	2	1	2	1	0	15	5	16	5
6211020438005	3	3	3	3	2	1	1	1	3	2	2	2	2	1	1	1	1	1	2	2	2	2	2	2	4	2	0	0	0	0	1	82	1	1	1	2	0	1	1	1	3	0	1	1	0	21	5	12	8
6312051434071	4	4	4	4	3	3	2	2	2	2	2	2	2	1	1	1	2	2	2	2	2	2	2	2	3	2	0	0	0	0	1	82	1	1	0	2	1	0	1	1	1	0	1	1	0	20	5	16	12
6111020720027	5	5	5	3	1	1	4	4	4	2	2	1	1	2	1	1	2	1	1	1	2	2	1	2	2	2	0	0	0	1	1	83	0	4	1	4	0	1	0	1	5	1	3	2	0	20	5	18	14
6211020433002	4	4	4	4	2	3	3	3	3	1	1	1	2	2	1	2	2	1	1	1	1	1	1	1	1	1	1	1	0	1	0	83	0	2	1	2	0	1	0	1	1	0	2	3	1	12	5	16	14
6211030213005	4	4	4	3	1	2	2	1	2	1	2	2	1	1	1	2	1	2	2	2	2	2	2	2	1	1	0	0	0	0	1	83	1	3	1	2	0	1	1	5	1	0	2	1	0	24	5	15	8
6111020610040	5	5	5	4	3	3	3	3	3	2	2	2	2	1	1	1	2	2	1	2	2	1	1	1	2	2	0	0	0	0	1	84	1	4	1	2	0	1	0	1	4	0	2	1	0	12	5	19	15
6211041142023	4	4	4	4	2	1	2	3	4	1	2	2	1	1	1	1	2	2	1	2	1	2	2	2	2	1	1	1	0	0	1	84	0	1	1	4	0	1	0	1	1	1	1	3	1	20	5	16	12
6312010635002	4	4	4	4	4	3	4	2	3	1	2	2	1	2	1	1	2	2	2	2	2	2	2	2	2	2	0	0	0	1	1	84	0	1	0	4	1	0	0	1	1	0	3	2	0	20	5	16	16
6121020147022	4	4	4	4	1	1	1	1	2	1	2	2	2	1	1	1	1	1	1	2	2	2	2	2	1	1	0	1	0	1	1	85	0	2	1	4	0	1	0	1	1	1	1	3	1	19	5	16	6
6211030213022	4	4	4	4	3	2	2	1	3	2	2	2	2	1	1	1	2	1	1	1	2	1	1	2	4	3	0	1	0	0	1	86	1	2	1	2	0	1	0	1	1	0	2	2	0	22	5	16	11
6211020737023	4	4	4	3	2	2	2	1	2	1	1	2	1	2	1	2	1	1	1	1	1	1	1	2	5	4	0	1	1	1	0	87	0	1	1	2	0	1	0	1	1	0	1	3	1	18	5	15	9
6211041146011	3	3	3	3	1	1	1	1	1	2	1	1	2	2	2	2	1	1	1	1	1	1	1	2	4	4	1	1	0	0	0	89	1	2	1	2	0	1	0	1	1	0	3	2	0	14	5	12	5
6312051434069	4	4	4	4	2	2	2	2	1	2	2	1	1	1	1	1	2	2	2	2	2	2	2	2	3	2	0	1	0	0	1	91	1	2	0	4	1	0	1	1	1	0	1	2	0	17	5	16	9
6211040847001	3	3	4	3	2	1	1	1	1	1	2	2	2	1	2	1	2	2	2	2	2	2	2	2	2	2	0	1	0	0	1	93	1	2	1	2	1	1	1	2	1	0	2	2	0	18	5	13	6
6111020125009	5	5	5	5	3	3	3	3	3	1	2	2	1	1	1	1	1	1	1	2	2	2	1	1	1	1	0	0	0	0	1	66	1	3	1	2	0	1	0	1	5	0	1	1	0	25	4	20	15
6111020927007	5	5	5	5	3	3	4	4	4	1	2	2	2	1	1	1	2	2	#NULL!	#NULL!	#NULL!	#NULL!	#NULL!	#NULL!	3	4	0	0	0	0	1	65	1	2	1	2	0	1	0	1	4	0	3	1	0	16	4	20	18
6312010132015	3	3	3	3	2	3	2	2	2	1	2	1	2	1	1	2	2	1	1	1	1	1	1	1	3	3	0	1	0	0	1	#NULL!	0	1	0	2	0	1	0	1	4	0	3	2	0	23	4	12	11
6312010132018	5	4	5	4	4	3	4	3	4	2	2	2	2	1	2	2	2	1	2	2	2	2	2	2	3	4	0	0	0	0	1	#NULL!	0	1	0	4	1	0	0	1	5	0	1	1	0	22	4	18	18
6312010136012	3	3	3	3	3	1	3	1	3	1	2	1	1	1	1	1	1	1	1	1	2	2	2	2	1	4	0	1	0	1	1	#NULL!	1	2	1	2	1	0	1	1	5	0	2	3	1	25	4	12	11
6312010402001	4	4	4	2	4	4	4	3	4	2	2	2	2	1	1	1	2	1	2	2	2	2	2	1	1	3	0	0	0	0	1	60	0	1	0	2	1	0	0	1	5	0	3	1	0	17	4	14	19
6312010428016	4	4	3	3	2	1	2	2	2	2	2	2	2	1	1	1	2	2	2	2	2	2	2	#NULL!	2	2	0	1	0	1	1	61	1	3	0	2	1	0	0	1	1	0	2	3	1	13	4	14	9
6312010513001	4	5	5	5	3	3	2	3	4	2	2	1	2	1	1	1	2	2	1	1	2	2	2	2	2	2	0	0	0	0	1	61	1	1	0	2	1	0	0	1	4	0	2	1	0	20	4	19	15
21117013	5	5	5	4	3	4	4	4	4	2	2	1	2	1	1	1	1	1	1	2	1	2	2	2	3	3	0	0	1	1	1	62	1	3	0	2	1	0	1	1	5	0	1	3	1	22	4	19	19
6311020110010	5	5	5	4	3	3	4	4	4	1	2	2	1	1	1	1	2	1	1	2	2	2	2	2	3	3	0	1	0	1	1	62	0	3	1	2	0	1	0	1	5	0	2	3	1	25	4	19	18
6312110405038	5	5	4	2	2	1	2	2	4	1	2	1	1	1	1	1	2	2	1	2	2	1	1	2	1	1	0	1	0	0	1	63	1	4	1	2	1	0	1	4	1	0	3	2	0	21	4	16	11
1506010580	5	4	5	4	3	3	2	3	3	2	2	2	2	1	1	1	2	2	1	1	2	2	2	2	3	2	0	1	0	0	1	64	0	1	0	2	1	0	0	1	1	0	1	2	0	22	4	18	14
6111020624011	4	4	4	4	2	2	2	2	2	2	2	2	2	1	1	1	1	2	1	1	1	2	2	2	3	3	0	1	0	0	1	64	0	2	1	2	1	0	0	1	5	0	2	2	0	15	4	16	10
6312051434063	4	4	4	4	3	3	2	2	2	2	1	2	1	1	1	1	1	2	2	2	2	2	2	2	3	2	0	0	0	0	1	64	1	1	0	2	1	0	1	1	5	0	2	1	0	20	4	16	12
6312060903106	4	4	4	4	2	1	3	1	3	1	2	2	2	1	1	1	2	1	2	2	2	2	2	2	6	1	0	0	0	0	1	64	1	1	0	2	1	0	0	1	1	0	1	1	0	19	4	16	10
1407140515	5	4	5	4	3	2	3	2	3	1	2	1	1	1	1	1	2	1	1	1	2	2	2	2	2	2	0	1	0	0	1	65	0	1	0	2	1	0	0	1	1	0	1	2	0	23	4	18	13
6111020903049	5	5	4	4	4	4	3	4	4	1	2	1	2	1	1	1	2	1	2	2	2	2	2	2	6	1	0	0	0	0	1	65	1	3	1	2	1	0	0	1	5	0	2	1	0	22	4	18	19
6121020147036	4	4	4	4	1	1	1	1	1	1	2	2	2	1	1	1	1	1	2	2	2	2	2	2	1	1	0	1	0	0	1	65	1	3	1	2	0	1	0	5	1	0	2	2	0	20	4	16	5
6122020337042	4	4	4	4	2	2	2	3	3	1	2	2	2	1	1	2	2	1	2	2	2	2	2	2	2	1	0	0	0	1	0	65	1	1	0	2	1	0	0	1	1	0	1	1	0	19	4	16	12
6211020734012	4	4	4	3	1	1	2	1	2	1	2	2	2	1	1	1	1	2	1	1	2	2	2	2	1	2	1	1	0	1	1	65	0	4	1	2	0	1	1	1	1	0	1	4	1	17	4	15	7
6211040842022	4	4	4	4	2	1	2	2	4	1	2	2	2	1	1	1	2	1	2	2	2	2	2	2	2	1	0	0	0	0	1	65	1	3	0	2	0	1	1	3	1	0	2	1	0	19	4	16	11
6311020117010	4	4	4	4	3	3	4	2	3	2	2	2	2	1	1	1	1	1	2	2	2	2	1	2	5	5	0	0	0	0	1	65	1	3	1	2	0	1	1	3	5	0	2	1	0	14	4	16	15
6312010132012	5	4	5	5	4	3	4	3	4	1	2	2	2	2	1	1	2	1	1	1	1	1	2	1	3	4	0	1	0	0	0	65	0	1	0	2	1	0	0	1	4	0	1	1	0	22	4	19	18
6312010428021	4	4	3	3	2	1	3	3	3	1	2	2	2	1	1	1	2	1	1	1	1	1	1	1	5	5	0	1	0	1	1	65	0	1	0	2	1	0	#NULL!	1	3	0	2	3	1	10	4	14	12
6312051337061	4	4	4	4	2	2	2	4	3	2	2	2	2	1	1	1	1	1	2	2	2	2	2	2	2	1	0	0	0	0	1	65	1	2	0	2	1	0	0	1	1	0	1	1	0	20	4	16	13
6312051436068	5	5	5	5	4	4	4	4	4	1	2	2	1	1	1	1	2	1	1	1	2	1	1	1	4	4	0	1	0	0	1	65	1	1	0	2	1	0	0	1	5	0	1	2	0	25	4	20	20
6312060931036	4	4	4	4	4	3	4	3	4	2	2	2	2	1	1	1	2	2	1	2	2	2	2	2	4	3	0	0	0	0	1	65	0	1	1	2	1	0	0	1	4	0	1	1	0	15	4	16	18
6312090434025	4	4	5	5	3	3	2	2	3	1	2	1	2	1	1	1	2	2	1	1	2	2	2	2	2	2	0	0	0	0	1	65	0	1	0	4	1	1	0	1	1	1	1	1	0	21	4	18	13
6121020147032	5	5	5	5	1	1	1	1	1	2	2	2	2	1	1	1	1	1	2	2	2	2	2	2	1	1	0	0	0	0	1	66	0	5	1	2	0	1	0	1	1	1	1	1	0	20	4	20	5
6121020147033	4	4	4	4	1	1	1	1	1	1	2	2	2	1	1	1	1	1	2	2	2	2	2	2	1	1	0	1	0	0	1	66	1	2	1	2	0	1	0	1	1	0	2	2	0	17	4	16	5
6122020837039	4	4	4	4	2	2	2	3	3	1	2	2	2	2	1	1	1	2	1	1	1	2	2	2	2	2	0	1	0	1	1	66	0	1	0	2	1	0	0	1	4	0	2	3	1	20	4	16	12
6211011127034	5	5	5	5	4	4	4	4	4	1	2	2	2	1	1	1	2	1	1	1	1	1	1	1	2	2	0	0	0	0	1	66	0	1	1	2	1	0	0	1	1	0	1	1	0	19	4	20	20
6211020436006	4	4	4	4	4	4	2	1	4	1	2	2	2	1	1	1	2	1	2	1	2	2	2	2	6	1	0	1	0	0	1	66	1	3	1	2	0	1	1	2	2	0	2	2	0	15	4	16	15
6211041142027	4	4	4	4	1	1	3	2	4	1	2	2	2	1	1	1	2	2	1	2	2	2	2	2	2	1	0	0	0	0	1	66	0	2	1	2	0	1	0	1	1	0	1	1	0	20	4	16	11
6312010132013	5	4	5	4	4	4	4	4	4	1	2	2	2	1	1	1	2	2	1	1	1	2	2	2	3	3	0	0	0	0	1	66	0	1	0	2	1	0	0	1	4	0	2	1	0	22	4	18	20
6312010431014	4	4	4	4	4	3	4	2	4	2	2	2	2	1	1	1	2	2	2	2	2	2	2	2	4	2	0	0	0	0	1	66	1	1	0	2	0	0	1	1	4	0	1	1	0	20	4	16	17
6312010632006	5	4	5	4	4	3	4	3	4	1	2	2	2	1	1	1	2	1	2	2	2	2	2	2	2	4	0	0	0	0	1	66	0	1	0	2	1	0	0	1	5	0	1	1	0	20	4	18	18
6312010634002	4	4	4	4	3	3	2	3	3	2	2	2	2	1	1	1	2	2	2	2	2	2	2	2	2	2	0	1	0	0	1	66	1	4	0	2	1	0	0	1	1	0	2	2	0	20	4	16	14
6312051437064	4	4	4	4	2	2	2	3	3	2	2	2	2	1	1	1	2	1	1	1	1	2	2	2	2	2	0	0	0	0	1	66	0	1	1	2	1	0	0	1	1	0	1	1	0	19	4	16	12
6312060931032	4	4	4	4	4	3	4	3	4	1	2	2	2	1	1	1	2	1	2	2	2	2	2	2	7	2	0	0	0	0	1	66	1	3	1	2	1	0	1	3	4	0	1	1	0	22	4	16	18
6312090434026	4	4	4	4	3	3	2	3	3	2	2	2	1	1	1	1	2	2	1	2	2	2	2	2	3	2	0	1	0	0	1	66	0	2	0	2	1	1	0	1	5	0	1	2	0	20	4	16	14
6312090435031	5	4	4	4	4	3	3	3	3	2	2	2	2	1	1	2	2	1	1	1	1	2	2	2	2	5	0	1	0	0	1	66	0	1	0	2	1	1	0	1	1	0	1	2	0	20	4	17	16
6312090436034	5	5	5	5	4	3	4	3	4	2	2	2	2	1	1	1	1	1	1	1	2	1	1	1	1	1	0	0	0	0	1	66	1	3	0	2	1	0	0	1	1	0	1	1	0	25	4	20	18
21113026	5	5	4	4	4	3	3	2	4	2	2	2	2	1	1	1	2	2	1	2	2	2	2	2	2	5	0	0	0	0	1	67	0	1	0	2	1	0	0	1	5	0	1	1	0	24	4	18	16
21113050	3	3	3	3	2	2	2	2	2	2	2	2	2	1	2	1	2	2	2	2	2	2	2	2	4	5	0	0	0	1	1	67	0	1	0	2	1	0	0	1	4	0	1	2	0	17	4	12	10
24116015	1	4	4	4	3	4	4	4	4	1	1	2	2	1	1	1	1	1	1	1	1	1	1	1	6	2	0	0	0	1	1	67	0	1	0	2	1	0	0	1	4	0	2	2	0	18	4	13	19
1306190518	4	4	4	4	1	1	2	3	3	1	1	1	1	2	1	2	1	2	2	1	1	2	2	2	2	2	0	0	1	1	0	67	1	2	0	2	1	0	0	1	5	0	2	2	0	20	4	16	10
1308160510	5	5	5	5	4	4	4	4	4	1	2	2	2	1	1	1	1	2	1	1	1	2	2	1	1	1	0	1	0	1	1	67	1	2	0	2	1	0	0	1	5	0	3	3	1	20	4	20	20
1506020557	4	4	4	4	2	2	2	3	3	1	2	2	2	1	1	1	2	1	1	1	2	2	2	2	3	2	0	1	0	0	1	67	0	1	0	2	1	0	0	1	5	0	2	2	0	20	4	16	12
6111020105025	4	5	5	4	4	3	4	1	4	2	1	2	2	2	1	1	2	1	1	1	1	1	1	1	4	1	0	1	0	0	1	67	0	2	1	2	1	0	0	1	5	0	1	2	0	22	4	18	16
6111020326038	4	4	3	4	2	1	2	2	2	1	2	2	2	1	1	1	1	1	2	2	2	2	2	2	2	2	0	0	0	0	1	67	1	2	1	2	0	1	0	1	5	0	3	1	0	25	4	15	9
6121020143035	4	4	4	4	2	1	1	1	1	2	2	1	2	1	1	1	2	2	2	2	2	2	2	2	3	3	0	0	0	0	1	67	1	4	1	2	0	1	1	2	5	0	2	1	0	20	4	16	6
6121020146014	4	4	3	3	1	2	3	2	2	1	1	2	2	1	1	1	1	1	1	2	1	2	2	2	3	2	0	1	0	0	1	67	0	1	1	2	1	0	0	1	1	0	1	2	0	19	4	14	10
6121020146024	3	4	3	3	1	1	2	1	1	2	1	2	2	1	1	1	2	2	1	2	2	2	2	2	4	3	0	0	0	0	1	67	1	3	1	2	0	1	0	1	1	0	1	1	0	20	4	13	6
6121020146029	4	4	3	3	1	1	2	3	2	2	1	2	2	1	1	1	2	1	2	2	2	2	2	2	4	3	0	0	0	1	1	67	0	3	1	4	0	1	0	1	1	1	2	2	0	20	4	14	9
6122031537029	4	4	4	4	2	2	2	3	3	1	2	2	2	1	1	1	2	1	1	1	1	2	2	2	2	2	0	1	0	0	1	67	0	1	0	2	1	0	0	1	5	0	1	2	0	20	4	16	12
6211011127006	4	4	4	3	2	2	2	2	2	1	2	2	2	1	1	1	2	2	2	2	2	2	2	2	2	2	0	1	0	0	1	67	0	3	1	2	0	1	0	1	1	0	1	2	0	20	4	15	10
6211030211035	4	4	4	4	3	3	2	2	3	2	2	1	2	1	1	1	2	2	2	2	2	2	2	2	5	3	0	0	0	0	1	67	0	2	1	2	1	1	0	1	2	0	2	1	0	20	4	16	13
6211041142038	4	4	4	4	1	1	2	2	4	2	2	2	2	1	1	1	2	2	2	2	2	2	2	2	2	1	0	1	0	0	1	67	1	3	1	2	0	1	0	1	1	0	1	2	0	20	4	16	10
6211041146012	3	3	3	3	2	3	4	4	4	1	1	1	2	2	1	2	2	1	1	2	2	1	2	2	4	3	1	1	0	0	0	67	0	3	1	2	0	1	0	1	1	0	1	2	0	5	4	12	17
6211081142031	4	4	4	4	2	1	2	1	4	1	2	2	2	1	1	1	2	2	1	2	1	2	2	2	2	1	0	0	0	0	1	67	1	3	0	2	0	1	1	1	5	0	1	1	0	20	4	16	10
6211081142034	4	4	4	4	1	1	2	2	4	1	2	2	2	1	1	1	2	1	1	1	1	2	2	2	2	1	0	1	0	0	1	67	1	2	1	2	0	1	0	2	1	0	1	2	0	20	4	16	10
6311020100003	5	4	4	3	1	1	3	1	4	1	1	2	2	1	1	1	2	1	1	1	2	2	1	1	3	3	0	1	0	0	1	67	0	2	1	4	0	1	0	1	5	0	3	2	0	12	4	16	10
6312010132019	5	4	5	4	4	3	4	3	4	1	2	2	2	1	1	1	2	2	1	1	1	1	2	2	3	4	0	0	0	0	1	67	0	1	0	2	1	0	0	1	5	0	2	1	0	23	4	18	18
6312010134011	4	4	4	4	2	2	2	2	2	1	1	2	1	1	1	1	2	1	1	1	1	2	2	2	3	2	0	1	0	0	1	67	0	1	0	2	1	1	0	1	1	0	2	2	0	10	4	16	10
6312010134012	4	4	4	4	3	3	2	2	2	2	1	2	2	1	1	1	2	2	2	2	2	2	2	2	3	2	0	0	1	0	1	67	1	2	0	2	1	1	0	1	1	0	1	2	0	20	4	16	12
6312051432061	5	4	5	5	4	4	4	4	4	2	2	2	2	1	1	2	2	2	2	1	1	1	1	2	3	3	0	0	0	0	1	67	1	1	0	4	1	0	0	1	5	0	1	1	0	23	4	19	20
6312051433080	4	3	5	5	1	1	4	4	4	1	2	2	2	1	1	1	2	2	2	2	2	2	2	2	7	2	0	1	0	0	1	67	1	1	0	2	1	0	0	1	5	0	1	2	0	19	4	17	14
6312090436031	5	5	5	5	3	3	3	3	3	1	2	2	2	1	1	1	2	1	1	1	1	1	1	1	5	4	0	1	1	0	1	67	0	1	0	4	1	0	0	1	5	0	3	3	1	25	4	20	15
6312101134023	4	4	4	4	3	3	2	2	2	1	2	1	2	2	1	1	1	1	2	2	2	2	2	2	3	2	0	0	0	1	1	67	0	1	1	2	1	1	0	1	3	0	2	2	0	20	4	16	12
6312101135029	5	5	5	5	4	3	4	3	3	1	2	2	2	1	1	1	2	1	2	2	2	2	2	2	2	2	0	1	0	0	1	67	0	1	1	3	1	0	0	1	1	0	1	2	0	19	4	20	17
1308140525	5	5	5	5	4	1	4	4	4	2	2	1	2	1	1	1	2	1	2	2	2	2	2	2	6	1	0	0	0	0	1	68	0	3	0	2	0	1	0	1	4	0	1	1	0	25	4	20	17
1506010617	5	4	5	5	3	2	3	3	3	2	2	2	2	1	1	1	2	1	2	2	2	2	2	2	2	2	0	0	0	0	1	68	1	1	0	2	1	0	0	1	4	0	1	1	0	24	4	19	14
15001900541	5	5	5	5	4	4	4	4	4	2	2	2	2	1	1	1	2	2	1	1	1	2	2	1	2	1	0	1	0	0	1	68	0	1	0	2	1	0	0	1	1	0	1	2	0	25	4	20	20
6121020142041	4	4	4	4	1	1	2	1	4	2	2	2	2	1	1	1	2	2	2	2	2	2	2	2	1	1	0	1	0	0	1	68	1	2	1	2	1	1	1	1	1	0	1	2	0	20	4	16	9
6121020147027	5	5	5	5	1	1	2	2	2	1	2	2	2	1	1	1	1	1	1	1	1	2	2	2	1	5	0	1	0	0	1	68	0	3	1	2	0	1	0	1	1	1	2	2	0	20	4	20	8
6121020147030	4	4	4	4	1	1	1	1	1	2	2	2	2	1	1	1	1	1	2	2	2	2	2	2	1	1	0	1	0	0	1	68	1	2	1	2	0	1	1	5	1	0	1	2	0	20	4	16	5
6121020147037	4	4	4	4	1	1	2	1	1	1	2	2	2	1	1	1	1	1	1	1	2	2	2	2	1	3	0	1	0	0	1	68	0	1	1	2	0	1	0	1	1	0	2	2	0	20	4	16	6
6122020434050	5	4	5	5	3	2	3	2	2	1	2	1	2	1	1	1	2	1	1	1	2	2	2	2	2	2	0	1	0	0	1	68	0	1	0	2	1	0	0	1	1	0	2	2	0	24	4	19	12
6122031234033	5	5	4	5	3	3	2	3	2	1	2	1	2	1	1	2	2	1	1	2	2	2	2	2	3	2	0	0	0	0	0	68	0	1	0	2	1	0	0	1	1	0	2	0	0	22	4	19	13
6211011123025	4	4	4	4	2	1	2	3	3	2	2	1	2	1	1	2	2	2	2	2	2	2	2	2	1	2	0	1	0	1	0	68	0	1	1	2	1	0	0	1	4	0	2	2	0	20	4	16	11
6211030213042	4	4	4	4	3	3	2	4	4	1	2	1	2	1	2	1	1	2	1	2	2	2	2	2	5	2	0	1	0	1	1	68	0	2	1	2	0	1	0	1	2	1	2	3	1	25	4	16	16
6211041145026	4	4	4	4	2	1	3	1	4	1	2	1	2	1	1	1	2	1	1	2	1	2	2	2	2	1	0	1	0	0	1	68	1	3	1	2	0	1	0	2	1	0	1	2	0	20	4	16	11
6211081142032	4	4	4	4	1	1	2	1	4	1	2	2	2	1	1	1	2	1	1	2	1	2	2	2	2	1	1	1	0	0	1	68	0	1	1	2	1	1	0	1	5	0	3	3	1	20	4	16	9
6312010132014	5	4	5	4	4	3	4	3	4	1	2	2	2	1	1	1	2	2	1	1	1	1	2	2	3	2	0	0	0	0	1	68	0	1	0	2	1	0	0	1	4	0	2	1	0	23	4	18	18
6312010632005	5	4	5	4	4	3	4	3	4	2	2	2	2	1	1	1	2	2	2	2	2	2	2	2	3	4	0	0	0	0	1	68	1	2	0	2	1	0	0	1	5	0	1	1	0	23	4	18	18
6312051431086	4	4	4	4	4	4	4	3	3	1	2	2	2	1	1	1	2	1	2	2	2	2	2	2	2	2	0	0	0	0	1	68	0	3	1	2	0	1	0	1	1	0	3	1	0	20	4	16	18
6312051434073	4	4	4	3	2	2	1	1	1	2	2	1	2	1	1	1	2	2	2	2	2	2	2	2	3	2	0	0	0	0	1	68	0	1	0	2	1	0	0	1	1	0	1	1	0	17	4	15	7
6312051435046	5	5	5	5	4	3	4	3	3	2	2	2	2	1	1	1	2	2	1	2	2	2	2	2	2	3	0	0	0	0	1	68	0	1	0	2	1	0	0	1	1	0	3	1	0	20	4	20	17
6312051436070	5	5	5	5	2	1	3	2	3	1	2	1	1	2	2	1	1	1	1	1	1	1	1	1	5	4	0	1	0	1	1	68	0	1	0	2	1	0	0	1	5	0	3	3	1	25	4	20	11
6312060931031	4	4	4	4	4	3	4	2	4	2	2	2	2	1	1	1	2	1	2	2	2	2	2	2	6	3	0	0	0	0	1	68	1	2	0	2	1	0	1	1	3	0	1	1	0	22	4	16	17
1406270555	5	5	5	4	3	3	4	4	4	1	2	#NULL!	#NULL!	1	2	1	2	2	1	1	2	2	2	2	5	2	0	1	0	0	1	69	0	1	0	2	1	1	0	1	3	0	2	2	0	20	4	19	18
6211020331054	4	4	4	3	3	2	3	1	4	2	2	2	2	1	1	1	2	2	2	2	2	2	2	2	3	2	0	0	0	0	1	69	0	5	0	2	0	1	0	1	4	0	1	1	0	20	4	15	13
6211020734004	4	4	4	3	4	3	4	2	2	2	2	1	2	1	1	1	1	1	1	2	2	2	2	2	2	3	0	0	0	1	1	69	1	2	1	2	0	1	0	1	4	0	2	2	0	21	4	15	15
6211030214001	5	5	5	5	1	1	1	1	1	1	2	1	2	1	1	1	2	1	1	1	2	2	2	2	2	2	0	0	0	1	1	69	0	4	1	2	0	1	0	1	5	0	2	2	0	21	4	20	5
6211041144022	5	5	5	4	1	1	1	1	2	2	2	1	2	1	1	1	2	1	1	1	1	1	1	1	2	2	0	0	0	1	1	69	0	2	1	2	1	1	1	1	5	0	2	2	0	16	4	19	6
6312010134008	4	4	4	4	2	2	2	1	1	1	2	1	2	1	1	1	1	1	1	1	2	2	2	2	3	2	0	1	1	0	1	69	0	1	0	2	1	1	0	1	1	0	2	3	1	20	4	16	8
6312010329002	4	4	3	3	3	3	3	3	3	1	2	2	2	1	1	1	2	2	2	2	1	2	2	2	5	3	0	0	0	1	1	69	0	1	0	2	1	0	0	1	4	0	3	2	0	14	4	14	15
6312010331009	4	4	4	4	4	3	4	2	4	1	2	2	2	1	1	1	2	1	1	2	2	2	2	2	6	2	0	1	0	0	1	69	1	3	0	2	1	0	0	1	4	0	1	2	0	20	4	16	17
6312040234015	4	4	4	4	3	3	3	2	2	2	2	2	2	1	1	1	1	1	1	2	2	2	2	2	3	2	0	0	0	0	1	69	1	4	1	2	0	1	0	1	5	0	2	1	0	20	4	16	13
6312060933026	5	5	5	4	1	1	3	1	3	2	2	2	2	1	1	1	2	2	1	1	1	2	2	2	5	2	0	0	0	0	1	69	0	1	0	2	1	0	0	1	5	1	1	1	0	24	4	19	9
110189	4	4	4	4	2	2	2	2	2	1	2	1	2	1	1	1	2	1	1	1	1	2	2	2	2	2	1	1	0	0	1	70	0	1	1	2	0	1	1	1	1	0	3	3	1	10	4	16	10
22113011	4	4	5	5	3	3	3	4	4	2	1	1	1	1	1	1	1	1	1	2	1	1	2	2	1	2	0	1	1	0	1	70	0	1	0	2	1	0	0	1	3	1	1	3	1	23	4	18	17
1506010607	5	5	4	5	3	2	3	2	3	2	2	2	1	1	1	1	1	2	1	1	2	2	2	2	2	2	0	0	0	0	1	70	1	3	0	2	1	0	0	1	1	0	1	1	0	23	4	19	13
6111020103076	5	5	5	5	4	4	4	4	4	1	2	2	1	1	1	1	2	1	1	1	1	1	1	1	7	1	0	0	0	0	1	70	0	2	1	2	0	1	0	1	5	0	2	1	0	17	4	20	20
6111020526034	3	3	3	3	1	1	1	1	1	1	2	1	2	1	1	1	2	2	1	2	2	2	2	2	3	3	0	1	0	1	1	70	0	3	1	4	0	1	0	1	1	0	1	3	1	22	4	12	5
6111020910028	5	5	5	4	2	1	2	2	2	2	2	2	2	1	1	1	2	2	1	1	2	2	2	1	3	2	0	0	0	0	1	70	0	3	1	2	0	1	0	1	1	0	2	1	0	20	4	19	9
6121020145029	4	4	4	3	3	1	3	2	2	2	2	2	2	1	2	2	2	1	1	1	2	2	2	2	1	2	0	1	0	1	0	70	0	2	1	2	0	1	0	1	1	0	2	2	0	17	4	15	11
6211020331060	4	4	4	3	3	2	3	1	4	2	2	2	2	1	1	1	2	2	2	2	2	2	2	2	2	2	0	0	0	0	1	70	0	1	1	2	0	1	0	2	1	0	1	1	0	15	4	15	13
6211020434027	5	5	5	3	2	1	2	1	2	1	2	1	1	1	1	1	2	1	2	2	2	2	2	2	1	3	1	0	0	0	1	70	0	3	1	2	0	1	0	1	1	0	3	2	0	23	4	18	8
6211030212038	5	5	5	5	1	1	1	1	1	1	2	1	2	1	2	1	2	2	1	2	2	2	2	2	2	1	0	1	0	1	1	70	0	1	1	2	0	1	0	1	2	0	2	3	1	25	4	20	5
6211040846039	3	3	3	3	1	2	2	2	3	1	2	2	2	1	1	1	2	1	2	2	2	2	2	2	3	2	0	1	0	1	1	70	0	4	1	2	0	1	0	5	1	0	1	3	1	18	4	12	10
6211041142028	4	4	4	4	1	1	3	1	4	1	2	2	2	1	1	1	1	1	1	1	1	2	2	2	2	1	1	1	0	0	1	70	0	3	1	4	0	1	0	1	2	0	2	3	1	20	4	16	10
6211051142033	4	4	4	4	1	1	2	2	4	1	2	2	2	1	1	1	1	1	1	1	1	2	2	2	2	1	0	1	0	0	1	70	0	1	1	2	1	1	0	1	1	0	2	2	0	20	4	16	10
6312010303089	5	4	4	5	4	3	4	3	3	2	2	2	2	1	1	1	1	1	1	2	2	2	2	2	6	1	0	0	0	0	1	70	0	2	0	2	1	0	0	1	5	0	1	1	0	20	4	18	17
6312010632004	5	5	5	5	4	4	4	4	4	2	2	2	2	1	1	1	2	2	2	2	2	2	2	2	3	4	0	0	0	0	1	70	0	1	0	2	1	0	0	1	5	0	1	1	0	23	4	20	20
6312051431077	4	4	4	4	3	2	2	2	3	2	2	2	2	1	1	1	2	2	2	2	2	2	2	2	3	2	0	1	0	0	1	70	1	3	0	2	0	1	1	1	5	0	1	2	0	20	4	16	12
6312051432057	5	4	5	5	4	3	4	4	3	2	2	2	2	1	1	2	1	2	1	1	1	1	2	2	3	3	0	0	0	0	1	70	1	2	0	2	1	0	1	1	5	0	1	1	0	23	4	19	18
6312051432060	5	4	5	4	4	4	4	4	4	1	2	2	2	1	1	1	2	1	1	1	1	1	2	2	3	2	0	1	0	0	1	70	0	1	0	2	1	0	0	1	3	0	1	2	0	23	4	18	20
6312051433086	4	3	4	4	1	1	4	4	4	1	2	2	2	1	1	1	2	2	2	2	1	2	2	2	2	5	0	1	0	0	1	70	1	1	0	2	1	0	0	1	5	0	1	2	0	7	4	15	14
6312090432046	5	4	5	4	4	4	4	4	4	1	2	2	2	1	1	1	2	1	2	2	2	2	2	1	3	4	0	0	0	0	1	70	0	1	0	2	1	0	0	1	5	0	2	1	0	22	4	18	20
21113021	4	4	4	4	3	3	3	3	3	1	2	2	2	2	2	1	1	1	1	1	1	1	1	1	6	2	0	1	0	1	1	71	0	1	0	4	1	0	0	1	5	0	2	3	1	16	4	16	15
21118007	5	5	4	4	4	4	4	4	4	1	2	2	2	1	1	1	2	2	2	2	2	2	2	2	1	2	0	0	0	0	1	71	1	1	0	2	1	0	0	1	5	0	2	1	0	20	4	18	20
24112002	5	5	5	4	4	4	4	1	1	2	2	2	2	1	1	1	2	1	2	1	2	1	1	1	1	1	0	0	0	0	1	71	0	1	0	4	0	0	0	1	5	0	1	1	0	9	4	19	14
6111020327025	5	5	5	4	4	2	3	4	4	1	2	2	2	1	1	1	1	1	1	2	2	2	2	2	1	1	0	1	0	0	1	71	0	4	1	4	0	1	0	1	5	1	1	2	0	22	4	19	17
6121020145028	4	4	4	4	2	2	3	3	3	2	2	2	2	1	1	1	1	1	2	2	2	2	2	2	2	1	0	0	0	0	1	71	1	3	1	2	0	1	1	1	2	0	2	1	0	20	4	16	13
6121020147034	4	4	4	4	1	1	1	1	1	2	2	2	2	1	1	1	1	1	1	2	2	2	2	2	3	2	0	0	0	0	1	71	0	2	1	2	0	1	0	1	1	0	2	1	0	20	4	16	5
6122020434051	5	5	4	5	3	2	3	2	3	2	2	2	2	1	1	1	2	2	2	1	2	2	2	2	2	2	0	1	0	0	1	71	0	1	0	2	1	0	0	1	1	0	1	2	0	24	4	19	13
6122030934038	5	5	4	5	3	3	2	3	2	2	2	2	2	1	1	1	2	2	2	2	2	2	2	2	2	2	0	0	0	0	1	71	0	1	0	2	1	0	0	1	1	0	1	1	0	22	4	19	13
6211011122021	4	4	4	4	3	1	3	2	2	1	2	2	2	1	1	1	2	2	2	2	1	2	2	2	2	1	0	0	0	0	1	71	0	1	1	2	1	0	0	1	1	0	1	1	0	22	4	16	11
6211011126027	5	5	5	5	1	1	4	1	4	1	1	2	2	1	1	1	2	1	1	2	2	1	1	2	1	1	1	1	0	1	1	71	0	2	1	2	0	1	0	1	3	0	3	4	1	18	4	20	11
6211020337027	4	4	4	4	3	2	3	1	1	2	2	2	2	1	1	1	2	2	2	2	2	2	2	2	2	2	0	0	0	1	1	71	1	3	1	2	0	1	1	1	1	0	1	2	0	20	4	16	10
6211020436026	4	4	4	4	2	1	4	1	4	2	2	2	2	1	1	1	2	1	1	1	2	2	2	2	5	1	0	1	0	0	1	71	0	1	1	2	0	1	0	1	1	0	2	2	0	23	4	16	12
6211030213008	5	5	5	5	4	3	3	4	4	2	2	2	2	1	1	1	2	2	2	2	2	2	2	2	6	2	0	0	0	1	1	71	1	3	0	2	0	1	0	1	1	0	1	2	0	25	4	20	18
6211040842014	4	4	4	4	2	1	2	1	4	1	2	2	2	1	1	1	2	1	1	1	2	2	2	2	2	1	1	1	0	1	1	71	0	2	1	2	0	1	0	1	1	0	3	4	1	16	4	16	10
6312010227010	4	4	4	4	2	2	2	3	3	2	2	2	2	1	1	2	2	1	1	2	2	2	2	2	2	2	0	0	0	1	1	71	1	2	0	2	1	0	0	1	5	0	2	2	0	20	4	16	12
6312010332010	5	4	5	4	4	4	4	4	4	2	2	2	1	1	1	1	2	2	1	1	1	1	2	2	3	6	0	0	0	0	1	71	1	2	0	2	1	1	0	1	5	0	1	1	0	24	4	18	20
6312010633006	5	4	4	5	2	1	2	1	2	2	2	2	2	1	1	1	2	1	1	1	2	2	2	1	6	1	0	0	0	0	1	71	0	1	0	2	1	0	0	1	5	0	2	1	0	24	4	18	8
6312060932038	5	5	5	5	4	4	4	4	4	2	2	2	2	1	1	1	2	2	1	1	1	1	2	2	4	4	0	0	0	0	1	71	0	2	1	4	1	0	0	1	5	1	1	1	0	25	4	20	20
6312090432047	5	4	5	4	4	4	4	4	4	2	2	2	2	1	1	1	2	2	2	2	2	2	2	2	2	2	0	0	0	0	1	71	0	1	0	4	1	0	0	1	5	0	1	1	0	23	4	18	20
6312090437019	5	5	5	5	2	2	2	4	3	1	1	1	2	1	1	1	1	2	1	1	1	2	2	2	2	2	0	1	1	1	1	71	1	2	0	2	1	1	0	1	5	0	2	4	1	20	4	20	13
6111020910024	5	5	5	4	2	1	2	2	2	2	2	2	2	1	1	1	2	1	1	2	2	2	2	2	3	2	0	0	0	0	1	72	1	3	0	2	0	1	0	1	4	0	1	1	0	25	4	19	9
6111020924004	3	3	3	3	1	1	1	1	1	1	2	1	1	1	1	1	2	1	1	1	1	1	1	1	3	2	0	1	0	0	1	72	1	4	1	2	0	1	1	1	5	0	2	2	0	25	4	12	5
6211011123014	5	4	4	4	2	1	1	3	3	1	2	2	2	1	1	2	2	2	1	1	2	2	1	2	2	2	0	1	0	1	0	72	1	1	1	2	1	0	1	5	1	0	2	2	0	16	4	17	10
6311020103034	4	4	3	3	2	2	4	2	3	1	2	1	1	1	1	1	1	1	1	1	2	2	2	2	1	2	1	1	0	0	1	72	1	4	1	2	0	1	0	2	5	0	3	3	1	19	4	14	13
6312010631001	4	4	4	4	3	2	2	2	4	2	2	2	1	1	1	1	2	2	2	2	2	2	2	2	2	2	0	0	0	0	1	72	1	2	0	2	1	0	0	1	4	0	2	1	0	20	4	16	13
6312051432062	5	4	5	4	4	3	4	3	4	1	2	2	2	1	1	2	2	2	2	2	2	2	2	2	3	3	0	0	0	0	1	72	1	1	0	2	1	0	0	1	5	0	1	1	0	23	4	18	18
6312051434067	4	4	4	4	3	2	2	2	2	1	2	2	2	1	1	1	2	2	2	2	2	2	2	2	3	2	0	1	0	0	1	72	1	1	0	2	1	1	1	1	1	0	1	2	0	18	4	16	11
6312051434070	4	4	4	3	2	2	2	3	3	2	2	1	2	1	1	1	1	2	2	2	2	2	2	2	3	2	0	1	0	0	1	72	1	2	0	2	1	0	0	1	5	0	2	2	0	19	4	15	12
6312051435047	4	4	4	4	3	3	4	3	3	1	2	2	2	1	1	1	2	1	1	1	2	2	2	2	1	3	0	1	0	0	1	72	0	1	0	4	1	0	0	1	1	1	2	2	0	20	4	16	16
1406270554	5	5	5	5	4	4	4	4	4	1	2	2	1	1	1	1	1	2	1	1	1	2	2	1	1	1	0	1	0	0	1	73	1	3	0	2	0	1	0	1	1	0	2	2	0	25	4	20	20
1407140502	5	4	4	5	4	3	3	3	4	1	2	2	2	1	1	1	1	1	2	2	2	1	1	1	6	1	0	0	0	0	1	73	0	1	0	2	1	0	0	1	5	0	1	1	0	12	4	18	17
6121020147019	4	4	4	4	2	1	1	1	1	1	2	2	2	1	1	1	1	1	1	1	2	2	2	2	1	2	0	1	0	0	1	73	0	1	1	2	1	0	0	1	1	0	2	2	0	20	4	16	6
6211011122013	3	3	3	3	1	1	1	1	1	2	2	1	2	1	2	1	1	2	1	1	1	2	1	2	3	1	0	0	0	1	1	73	1	3	1	2	0	1	0	1	1	0	2	2	0	18	4	12	5
6211011127021	4	4	4	4	2	1	2	1	2	1	2	1	2	2	1	1	2	1	1	1	2	2	2	2	6	5	1	1	0	1	1	73	0	1	1	2	1	1	0	1	1	0	2	4	1	20	4	16	8
6211020331071	4	4	4	3	2	1	1	1	2	2	2	2	2	1	1	1	2	1	2	2	2	2	2	2	2	2	0	0	0	0	1	73	0	3	1	2	0	1	0	1	4	1	2	1	0	20	4	15	7
6211040842039	4	4	4	4	2	1	2	1	4	1	2	2	2	1	1	1	2	1	2	2	2	2	2	2	1	1	0	1	0	0	1	73	0	4	1	2	0	1	0	1	1	0	1	2	0	20	4	16	10
6211040846007	4	5	5	5	2	1	3	3	4	1	2	2	2	1	1	2	2	1	1	1	1	2	2	2	5	4	1	1	0	0	0	73	0	1	1	2	0	1	0	1	1	1	2	2	0	13	4	19	13
6211081142020	4	4	4	4	1	1	3	2	4	1	2	2	2	1	1	1	1	2	1	1	1	2	1	2	2	1	0	0	0	0	1	73	0	1	1	4	1	1	0	1	1	0	2	1	0	20	4	16	11
6312010132016	5	4	5	4	4	3	4	3	4	1	2	2	1	1	2	1	2	1	2	2	2	2	2	2	3	4	0	1	0	0	1	73	0	1	0	4	1	0	0	1	4	0	1	2	0	23	4	18	18
6312010428017	4	4	3	3	2	1	2	2	2	1	2	2	2	1	1	1	2	1	1	2	2	2	2	2	1	3	1	1	0	1	1	73	0	1	0	2	1	0	0	1	2	0	3	4	1	21	4	14	9
6312010633004	5	5	4	5	2	1	2	2	2	2	2	2	1	1	1	1	2	1	1	1	1	1	2	1	3	2	0	0	0	0	1	73	1	1	0	2	1	0	0	1	5	0	1	1	0	16	4	19	9
6312090432044	5	4	5	4	4	3	4	3	4	1	2	2	1	1	1	1	2	1	1	1	1	2	2	2	4	4	0	1	0	0	1	73	0	1	0	2	1	1	0	1	5	0	2	2	0	22	4	18	18
6312101134021	4	4	4	4	2	2	2	2	2	2	2	1	2	1	1	1	2	1	1	1	1	2	2	2	3	2	0	1	0	0	1	73	0	2	1	2	1	1	0	1	5	0	2	2	0	20	4	16	10
1307230574	4	4	4	4	1	1	2	3	3	1	2	2	2	1	1	1	2	1	1	1	2	2	2	2	2	2	0	1	0	0	1	74	0	2	0	2	1	0	0	1	3	0	1	2	0	20	4	16	10
3122031131056	4	4	4	4	3	2	2	1	3	1	2	2	2	1	1	1	2	1	2	2	2	2	2	2	6	2	0	0	0	0	1	74	0	1	0	2	1	1	0	1	3	0	2	1	0	20	4	16	11
6122031337037	4	4	4	4	1	1	2	3	3	1	2	2	2	1	1	1	2	2	1	1	2	2	2	2	2	2	0	1	1	0	1	74	0	1	0	2	1	0	0	1	5	0	1	3	1	20	4	16	10
6211011124028	5	5	5	5	2	1	1	2	3	2	2	2	2	1	1	2	2	2	2	2	2	2	2	2	1	1	0	0	0	0	1	74	0	2	1	4	1	0	0	1	1	1	3	1	0	20	4	20	9
6211020331072	4	4	4	3	1	1	2	1	2	2	2	2	2	1	1	1	2	1	2	2	2	2	2	2	3	2	0	0	0	0	1	74	1	3	1	2	0	1	0	1	3	0	1	1	0	21	4	15	7
6211020431061	4	4	4	3	3	2	3	2	4	2	2	2	1	1	1	1	2	2	2	2	2	2	2	2	2	2	0	0	0	0	1	74	0	2	1	4	1	1	0	1	1	1	1	1	0	20	4	15	14
6211041147005	4	4	4	4	2	1	2	2	2	1	2	2	2	1	1	1	1	1	1	1	1	2	2	2	1	1	0	1	0	1	1	74	1	1	1	2	0	1	0	5	3	0	2	3	1	15	4	16	9
6312101137022	4	4	4	4	2	2	2	4	4	1	2	2	2	1	1	1	1	1	2	2	2	2	2	2	2	3	0	0	0	0	1	74	1	3	1	2	1	1	1	1	5	0	2	1	0	20	4	16	14
6312111236052	5	5	5	5	2	2	2	3	2	2	2	2	2	1	1	1	1	1	2	2	2	2	2	2	3	1	0	0	0	0	1	74	1	3	0	2	0	0	0	1	1	0	1	1	0	25	4	20	11
1406270561	4	4	4	4	3	2	3	2	3	2	1	2	2	1	1	1	2	2	2	2	2	2	2	2	2	2	0	0	0	0	1	75	0	1	0	2	1	0	0	1	1	0	2	1	0	19	4	16	13
1408200634	4	4	4	4	1	1	2	3	3	1	2	2	2	1	1	1	1	1	1	1	1	2	2	2	2	2	0	1	0	0	1	75	1	2	0	4	1	0	0	1	5	0	2	2	0	20	4	16	10
1506020528	5	4	5	5	3	2	3	2	3	1	2	1	2	2	1	2	1	1	1	1	2	2	2	2	2	2	0	0	0	1	0	75	0	1	0	2	1	0	0	1	1	0	2	1	0	21	4	19	13
6211040842005	4	4	4	4	1	1	1	1	3	2	2	2	2	1	1	1	2	2	1	2	2	2	2	2	2	1	0	0	0	0	1	75	0	1	1	4	1	1	0	1	1	1	1	1	0	21	4	16	7
6211041147004	5	5	4	4	1	1	2	2	2	2	2	2	2	1	1	1	2	2	1	2	1	2	2	2	1	1	0	0	0	0	1	75	1	2	1	2	1	0	0	5	1	0	1	1	0	19	4	18	8
6211041147007	4	4	4	4	1	1	2	2	2	1	2	2	2	1	1	1	2	1	1	1	1	2	2	2	1	1	0	1	0	1	1	75	1	3	1	2	1	0	0	4	1	0	1	3	1	18	4	16	8
6312010514010	4	4	4	4	2	2	2	2	1	2	2	2	2	1	1	1	2	2	2	2	2	2	2	2	3	3	0	0	0	0	1	75	1	2	0	2	1	0	0	1	2	#NULL!	1	1	0	13	4	16	9
6312051434065	4	4	4	4	2	2	2	2	2	2	1	1	1	2	2	2	1	1	1	1	1	1	1	2	3	2	0	1	0	1	0	75	1	1	0	4	1	0	1	1	1	0	2	2	0	15	4	16	10
110050	4	4	4	4	4	2	3	1	3	2	1	2	1	1	1	1	1	#NULL!	1	2	1	2	2	2	2	2	0	1	0	0	1	76	0	3	1	2	0	1	0	1	5	0	2	2	0	19	4	16	13
1506020520	4	4	4	4	2	2	2	3	3	1	2	2	2	1	1	1	2	1	1	1	1	2	2	2	2	2	0	1	0	0	1	76	0	1	0	2	1	0	0	1	5	0	1	2	0	20	4	16	12
6111020525015	3	3	3	3	1	1	1	1	1	1	2	1	2	1	1	1	2	1	1	1	2	2	2	2	2	1	0	1	0	0	1	76	1	3	1	2	0	1	0	1	5	0	3	2	0	15	4	12	5
6211011123022	5	4	4	4	1	1	2	1	3	2	2	2	2	1	1	2	1	1	1	2	2	2	2	2	1	1	0	1	0	1	0	76	1	1	1	2	1	0	0	1	1	0	2	2	0	18	4	17	8
6211030217005	4	3	4	3	2	4	2	3	2	1	1	1	2	1	1	2	1	2	1	2	1	2	1	1	4	3	0	0	0	1	1	76	0	2	1	2	0	1	0	1	2	0	2	2	0	18	4	14	13
6211041141007	4	4	4	4	2	2	3	3	3	1	2	2	2	1	1	1	2	1	1	2	2	2	2	2	2	2	0	0	0	1	1	76	0	2	1	2	1	1	0	4	3	0	2	2	0	18	4	16	13
1406270526	5	5	4	4	2	3	3	2	2	2	2	2	2	1	1	1	2	2	2	2	2	2	2	2	3	2	0	0	0	0	1	77	1	2	0	2	1	1	0	1	1	0	1	1	0	20	4	18	12
1506010575	5	4	4	5	4	3	3	4	4	1	2	1	2	2	2	2	2	2	1	1	1	2	2	2	5	1	0	0	0	1	0	77	0	1	0	2	1	0	0	1	3	0	1	1	0	15	4	18	18
6111020116007	5	4	4	4	2	1	3	3	3	2	2	2	2	1	1	2	2	1	1	2	1	2	2	2	3	3	0	0	0	1	1	77	0	3	1	2	0	1	0	1	5	0	1	2	0	25	4	17	12
6111020220025	5	5	5	3	1	1	4	4	4	2	2	1	1	1	1	1	2	1	2	2	2	2	2	2	5	2	0	0	0	0	1	77	#NULL!	4	1	2	0	1	0	1	5	0	2	1	0	25	4	18	14
6121020147051	4	4	4	4	1	1	2	1	2	1	2	2	2	1	1	1	2	1	1	1	2	2	2	2	1	1	0	1	0	0	1	77	0	1	1	4	1	0	0	1	1	0	2	2	0	20	4	16	7
6122020434047	5	5	4	5	3	2	3	3	3	1	2	2	1	1	1	1	1	2	1	1	2	2	2	2	2	2	0	1	0	0	1	77	1	2	0	2	1	1	1	1	1	0	1	2	0	24	4	19	14
6211020431062	4	4	4	2	3	2	3	1	4	1	2	1	2	1	1	1	2	2	2	2	2	2	2	2	2	2	0	0	0	0	1	77	0	1	1	4	1	1	0	1	2	1	1	1	0	20	4	14	13
6211020434025	5	5	5	3	1	1	1	2	3	1	2	1	2	1	1	1	1	1	1	2	1	2	2	2	2	2	1	1	0	0	1	77	0	5	1	2	0	1	0	1	1	0	1	3	1	19	4	18	8
6211020437028	4	4	4	3	1	1	1	3	2	1	2	2	2	1	1	1	2	2	2	2	2	2	2	2	2	2	0	1	0	0	1	77	0	1	1	4	0	1	0	1	1	0	3	2	0	16	4	15	8
6211030216012	5	5	4	4	3	2	2	4	4	1	2	1	2	1	2	2	1	2	1	2	1	1	1	2	2	2	1	1	0	0	1	77	1	1	1	2	0	1	0	1	1	0	2	3	1	15	4	18	15
6211030216034	5	5	5	5	4	2	2	4	4	2	2	1	1	1	1	1	2	1	1	1	2	1	1	1	1	2	0	1	0	0	1	77	0	4	1	4	0	1	0	1	1	1	1	2	0	16	4	20	16
6211031113029	4	4	4	4	2	1	1	1	2	2	2	1	2	1	1	1	1	2	1	2	1	1	1	1	2	3	0	0	0	0	1	77	0	3	1	2	0	1	0	1	5	1	1	1	0	25	4	16	7
6211041146042	3	3	3	3	1	1	1	3	3	1	2	2	2	1	1	1	1	2	1	2	2	2	2	2	2	1	0	1	0	1	1	77	1	4	1	2	0	1	1	4	1	0	2	3	1	19	4	12	9
6311020119005	4	4	4	4	1	1	1	2	3	1	1	1	2	1	1	1	1	1	2	2	2	2	2	2	3	2	0	0	0	0	1	77	1	2	1	2	1	0	0	1	5	0	2	1	0	17	4	16	8
23116001	4	4	4	4	1	2	1	1	2	1	1	1	1	2	2	2	2	2	1	2	2	2	2	2	6	1	0	1	0	1	0	78	1	1	0	2	1	0	0	1	1	0	1	2	0	16	4	16	7
6211011122008	5	5	5	5	4	2	4	4	4	2	1	1	1	1	1	2	2	2	2	2	2	2	2	2	5	3	0	1	1	1	0	78	1	4	1	2	0	1	1	1	2	0	2	3	1	22	4	20	18
6211020431063	4	4	4	2	3	2	3	2	4	2	2	2	2	1	1	1	2	2	2	2	2	2	2	2	2	2	0	0	0	0	1	78	1	5	1	2	0	1	1	1	4	0	1	1	0	20	4	14	14
6211020436033	5	5	5	5	4	3	4	1	4	2	2	2	2	1	1	1	2	2	1	2	1	1	2	1	7	1	0	0	0	0	1	78	0	4	1	4	0	1	0	1	2	1	1	1	0	25	4	20	16
6211020438014	5	4	4	4	3	1	1	1	2	1	2	1	2	1	1	2	1	1	1	1	2	2	2	2	2	2	0	1	1	1	0	78	0	1	1	2	0	1	0	1	1	0	2	3	1	20	4	17	8
6211030212004	5	5	5	5	4	4	4	3	4	1	1	2	2	1	1	1	2	2	1	1	1	2	2	2	1	3	0	1	0	0	1	78	0	1	1	2	0	1	0	1	5	0	2	2	0	25	4	20	19
6211030213030	4	4	4	4	3	3	3	3	3	1	1	2	2	1	1	1	1	1	1	1	2	1	1	1	1	3	0	1	0	0	1	78	0	2	1	4	0	1	0	1	3	0	3	2	0	9	4	16	15
6312010332008	5	4	5	4	4	3	4	3	4	1	2	2	2	1	1	1	2	2	1	1	1	1	2	2	5	3	0	0	0	0	1	78	1	1	0	2	1	0	0	1	5	0	2	1	0	23	4	18	18
6312010333013	4	5	5	5	1	1	3	4	3	1	2	2	2	1	1	1	2	2	2	2	2	2	2	2	6	2	0	1	0	0	1	78	1	1	0	#NULL!	1	0	0	1	5	0	1	2	0	24	4	19	12
6121020147050	4	4	4	4	1	1	1	1	1	2	2	2	2	1	1	1	1	1	1	2	2	2	2	2	2	2	0	0	0	0	1	79	1	5	1	2	0	1	0	1	1	0	2	1	0	20	4	16	5
6122031134034	5	5	4	5	2	3	2	3	2	1	1	2	1	1	2	1	2	1	1	1	2	2	2	2	3	2	0	0	0	1	1	79	1	1	0	2	1	1	0	1	1	0	1	2	0	24	4	19	12
6211020331053	4	4	2	2	1	2	4	1	4	2	2	2	2	1	1	1	2	2	2	2	2	2	2	2	2	2	0	0	0	0	1	79	1	3	1	2	0	1	0	1	1	0	1	1	0	25	4	12	12
6211020431064	4	4	4	3	2	2	3	1	3	2	2	1	1	1	1	1	2	2	2	2	2	2	2	2	2	2	1	0	0	0	1	79	0	2	1	4	0	1	0	1	1	1	1	2	0	20	4	15	11
6211020431074	4	4	4	2	1	1	1	1	2	1	1	1	1	2	1	2	2	1	1	2	2	2	2	2	2	2	1	1	0	1	0	79	0	2	1	2	0	1	0	1	1	0	1	3	1	18	4	14	6
6211030211039	4	4	3	3	3	3	2	3	3	2	2	2	2	1	1	1	1	1	1	1	1	1	2	1	1	2	0	1	0	0	1	79	1	1	1	2	0	1	0	1	1	0	2	2	0	22	4	14	14
6211040213032	4	4	4	3	2	2	2	3	3	1	1	2	2	1	1	1	1	1	1	1	1	1	1	2	1	2	1	1	0	1	1	79	1	5	1	1	0	1	0	2	4	0	2	4	1	17	4	15	12
6312010637001	4	4	4	4	2	2	2	4	3	2	2	2	1	1	1	1	1	1	1	1	1	2	2	2	2	2	0	0	0	1	1	79	1	3	0	2	0	0	0	1	5	0	2	2	0	20	4	16	13
6121020147018	4	4	4	4	1	1	1	1	1	1	2	2	2	1	1	1	1	1	1	1	2	2	2	2	1	3	0	1	0	1	1	80	0	4	1	2	1	0	1	1	1	0	2	3	1	20	4	16	5
6211011122015	5	5	5	4	2	1	1	2	3	1	2	2	2	1	1	1	2	1	1	1	1	1	1	1	1	1	0	1	0	1	1	80	0	1	1	2	1	0	0	1	1	0	1	3	1	21	4	19	9
6211020433004	4	4	3	3	3	1	4	4	3	1	2	1	1	1	1	1	1	1	1	2	1	2	2	2	2	3	1	1	1	0	1	80	1	3	1	4	0	1	0	1	1	1	2	4	1	20	4	14	15
6211020433005	4	4	3	2	3	1	3	4	2	1	2	1	2	2	2	2	2	1	2	2	1	2	2	2	1	1	0	0	0	1	0	80	1	3	1	2	0	1	1	5	1	0	1	1	0	20	4	13	13
6211020434031	5	5	5	5	2	2	2	2	3	2	2	1	2	1	1	1	2	2	2	2	2	2	2	2	5	3	0	0	0	0	1	80	0	3	1	4	0	1	0	1	1	1	2	1	0	19	4	20	11
6211020436040	5	5	5	5	3	3	4	3	4	2	2	2	2	1	1	1	2	2	1	1	1	1	2	2	5	1	0	1	0	0	1	80	1	2	1	2	0	1	0	1	5	0	1	2	0	24	4	20	17
6211040846005	3	4	4	4	2	3	4	4	4	1	1	2	2	2	2	2	2	1	1	1	1	1	1	2	5	4	1	1	0	0	0	80	0	2	1	2	0	1	0	1	1	0	1	2	0	8	4	15	17
6311020120001	4	4	4	4	1	1	4	4	4	1	2	2	2	1	2	1	2	1	2	2	2	2	1	1	5	2	0	0	0	0	1	80	1	1	0	4	1	0	0	1	5	0	2	1	0	19	4	16	14
6121020146018	4	4	4	4	1	1	1	1	1	1	2	2	2	1	1	1	1	1	1	1	2	2	2	2	1	2	0	1	0	0	1	81	1	3	1	2	0	1	0	1	1	0	2	2	0	20	4	16	5
6211020331056	4	4	4	3	2	3	2	1	3	1	2	2	1	1	1	1	2	2	2	2	2	2	2	2	2	2	0	0	0	0	1	81	0	1	1	4	0	1	0	1	1	1	1	1	0	20	4	15	11
6211040841003	4	4	4	4	2	2	2	2	2	2	2	2	2	2	1	1	2	1	1	2	2	2	2	2	5	3	1	1	0	0	1	82	0	1	1	2	1	1	0	1	3	0	3	3	1	25	4	16	10
6312010514007	4	4	4	3	2	2	2	3	2	1	2	2	2	2	1	2	2	1	#NULL!	2	2	2	1	2	5	4	0	1	0	1	0	82	0	1	0	2	1	0	0	1	1	#NULL!	2	2	0	10	4	15	11
6122031431047	4	4	4	4	2	2	2	2	2	2	2	2	2	1	1	1	2	2	2	2	2	2	2	2	4	2	0	0	0	0	1	83	1	1	0	2	1	0	0	1	3	0	1	1	0	19	4	16	10
6211030217035	4	3	4	3	2	4	2	4	2	2	1	2	2	1	1	2	1	2	1	2	1	1	2	2	4	3	0	1	0	1	1	83	0	2	1	2	0	1	0	1	1	0	2	3	1	23	4	14	14
6211040844002	4	4	4	4	1	1	1	1	1	1	2	1	2	2	1	1	1	1	1	2	1	1	1	1	4	2	0	1	0	0	1	83	0	2	1	4	1	0	0	1	1	0	2	2	0	24	4	16	5
6312051434064	4	4	4	4	2	2	1	1	1	1	1	1	1	2	1	1	1	1	1	1	1	1	1	2	3	2	0	1	0	0	1	83	1	1	0	2	1	0	0	1	1	0	2	2	0	15	4	16	7
6111020910029	4	4	4	2	1	1	1	1	1	1	1	2	2	2	1	1	2	1	1	1	1	1	1	1	4	3	0	1	1	1	1	84	0	2	1	2	0	1	0	1	4	0	2	4	1	25	4	14	5
6211011126008	4	4	3	3	2	1	2	1	2	2	2	2	2	1	1	1	2	1	2	1	2	2	2	2	2	5	0	1	0	0	1	84	0	1	1	2	0	1	0	1	1	0	2	2	0	23	4	14	8
6312090432045	5	4	5	4	4	4	4	4	4	2	2	2	2	1	1	1	2	2	2	2	2	2	2	2	3	4	0	0	0	0	1	84	1	1	0	2	1	0	0	1	5	0	1	1	0	25	4	18	20
1505290542	5	4	5	4	4	3	4	4	4	1	1	1	1	2	1	1	2	2	1	1	1	1	2	1	3	2	0	1	0	0	1	85	0	1	0	2	1	0	0	1	3	0	2	2	0	23	4	18	19
6211011122017	4	4	4	4	2	1	1	2	2	1	2	2	2	1	2	2	1	2	2	2	2	2	2	2	1	1	0	1	0	1	0	85	1	1	1	4	1	0	0	1	1	1	2	2	0	20	4	16	8
6211030212025	5	5	5	5	1	4	4	4	4	2	2	2	2	1	1	1	1	2	2	1	2	2	2	2	5	1	0	0	0	1	1	87	1	2	1	2	0	1	0	1	2	0	1	2	0	25	4	20	17
6111020910030	4	4	4	2	1	1	1	1	1	1	1	2	2	2	1	1	2	1	1	1	1	1	1	1	4	3	0	1	1	1	1	88	1	2	1	2	0	1	1	1	4	0	3	4	1	25	4	14	5
6211011122012	5	5	5	5	2	1	1	2	3	2	2	2	2	1	1	2	2	2	2	2	2	2	2	2	1	2	1	0	0	1	0	89	1	3	1	2	0	1	1	1	2	0	2	2	0	14	4	20	9
22111001	4	4	4	4	3	2	2	3	3	2	1	1	2	2	1	1	1	2	1	1	1	1	1	1	2	2	0	1	1	1	1	#NULL!	1	2	0	2	1	0	0	1	1	0	2	4	1	21	3	16	13
6312010631006	4	4	4	4	4	2	2	2	4	1	2	1	2	1	1	1	2	1	2	2	2	2	2	2	2	2	0	0	0	0	1	80	1	1	0	2	1	0	0	1	4	0	1	1	0	20	3	16	14
24117009	5	4	5	5	4	3	4	4	4	1	2	2	2	1	1	1	2	2	2	2	1	1	1	2	7	1	0	0	0	1	1	60	1	3	0	2	1	0	1	1	3	0	1	2	0	21	3	19	19
6311020120009	4	5	5	5	3	1	4	3	4	2	2	2	2	1	1	1	2	2	2	2	2	2	2	2	6	5	0	0	0	1	1	60	1	3	0	2	1	0	1	2	5	0	1	2	0	25	3	19	15
6111020125008	5	5	5	5	4	4	4	4	4	2	2	2	2	2	1	1	2	1	2	2	2	2	2	2	6	2	0	0	0	0	1	61	0	4	0	2	0	1	0	1	5	0	1	1	0	23	3	20	20
6311020103028	5	5	4	4	4	4	3	3	4	2	2	2	2	1	1	1	2	1	2	2	2	2	2	2	6	1	0	1	0	0	1	61	1	3	1	2	0	1	0	1	5	0	1	2	0	21	3	18	18
21111005	4	4	4	4	2	2	4	2	4	1	2	2	2	2	1	1	2	2	1	1	2	2	2	2	1	1	0	1	0	1	1	62	0	1	0	2	1	0	0	1	1	0	2	3	1	23	3	16	14
6111020903058	5	5	4	4	4	4	3	4	4	1	2	1	2	2	1	1	1	1	1	2	2	2	2	2	3	1	0	0	0	0	1	62	0	4	1	2	0	1	0	1	5	0	2	1	0	13	3	18	19
21113033	4	4	4	4	1	2	1	2	1	2	2	2	2	1	1	1	2	2	2	2	2	1	2	2	6	1	0	0	0	0	1	63	0	1	0	4	1	0	0	1	1	0	1	1	0	25	3	16	7
6111020625012	4	4	4	4	2	1	3	3	3	1	2	1	2	1	1	1	2	2	2	2	2	2	2	2	2	1	0	1	0	0	1	63	0	4	1	2	0	1	0	1	1	0	1	2	0	20	3	16	12
6122031034037	5	5	4	5	3	2	3	2	2	2	2	2	2	1	1	1	2	2	2	2	2	2	2	2	3	2	0	0	0	0	1	63	0	1	0	2	1	1	0	1	1	0	1	1	0	22	3	19	12
6312010135011	5	4	4	4	4	3	3	3	4	1	2	2	2	1	1	1	2	2	2	2	2	2	2	2	1	2	0	0	0	0	1	64	0	1	0	2	1	0	0	1	5	0	1	1	0	22	3	17	17
6312050435057	3	3	3	3	2	2	2	2	3	1	2	2	2	1	1	1	2	1	2	2	2	2	2	2	3	2	0	1	0	0	1	64	0	1	0	2	1	0	0	1	1	0	3	2	0	19	3	12	11
6312110405037	5	5	4	2	2	1	1	1	4	1	2	1	2	1	1	1	2	2	1	1	2	1	1	2	1	1	0	1	0	0	1	64	0	2	1	2	1	0	0	1	1	0	1	2	0	21	3	16	9
21112005	5	4	4	4	4	4	1	1	3	2	2	1	1	1	1	1	1	2	1	2	1	2	2	2	1	4	0	0	0	0	1	65	0	1	0	4	1	0	0	1	3	1	3	1	0	19	3	17	13
21117005	5	4	4	4	4	4	3	3	3	1	1	2	2	1	1	1	1	1	1	1	1	1	1	2	6	2	1	1	0	0	1	65	1	1	0	2	1	0	0	1	1	0	3	3	1	21	3	17	17
21118017	5	4	4	4	3	4	4	2	4	1	2	2	2	1	1	1	2	2	1	1	2	1	2	1	5	1	0	1	0	1	1	65	0	1	0	4	1	0	0	1	1	1	1	3	1	25	3	17	17
1406270592	5	5	5	5	4	4	4	4	4	2	2	1	2	1	1	1	1	2	1	1	2	2	2	1	1	1	0	0	0	0	1	65	1	3	0	2	1	0	0	1	5	0	1	1	0	25	3	20	20
6111020218011	5	5	5	5	4	4	4	4	4	2	2	2	1	1	1	1	1	1	1	2	2	2	2	2	1	1	0	0	0	1	1	65	0	3	1	2	0	1	0	1	5	0	2	2	0	19	3	20	20
6211011123028	5	4	4	4	2	1	1	2	3	1	2	2	1	1	2	1	1	2	1	2	2	2	2	2	1	2	1	1	0	1	1	65	0	1	1	2	1	0	0	1	5	0	2	4	1	19	3	17	9
6311020100002	5	5	5	5	1	1	1	3	4	2	2	1	2	1	2	2	2	2	1	1	1	1	2	2	6	2	0	0	0	1	1	65	0	4	1	2	0	1	0	1	4	0	2	2	0	23	3	20	10
6312010133017	4	5	4	4	2	1	4	3	4	2	2	2	2	1	1	1	2	2	2	2	2	2	2	2	3	5	0	1	0	0	1	65	0	2	0	2	1	0	0	1	5	0	1	2	0	21	3	17	14
6312010636005	5	5	5	5	4	4	4	1	4	2	2	2	2	1	1	1	2	2	1	1	1	1	1	1	1	1	0	0	0	1	1	65	0	1	0	2	1	0	0	1	5	0	2	2	0	25	3	20	17
6312051437065	4	4	4	4	2	2	2	3	3	2	2	2	2	1	1	1	2	2	1	1	2	2	2	2	2	2	0	1	0	0	1	65	1	1	1	2	1	0	1	1	1	0	1	2	0	20	3	16	12
24113043	4	4	4	3	3	2	2	1	2	1	2	2	2	1	1	1	1	2	1	1	1	2	2	1	3	5	0	0	0	0	1	66	0	2	0	2	1	0	0	1	2	0	1	1	0	22	3	15	10
1306190547	5	5	4	5	3	2	3	3	3	2	2	2	2	1	1	1	2	2	2	2	2	2	2	2	3	2	0	0	0	1	1	66	1	4	0	2	0	1	0	1	1	0	2	2	0	22	3	19	14
1505280628	5	5	4	5	1	2	4	1	4	1	2	1	2	1	1	1	2	2	1	1	2	2	2	1	2	1	0	1	0	0	1	66	0	1	0	2	1	0	0	1	1	0	1	2	0	24	3	19	12
6121020147017	4	4	4	4	2	1	1	1	1	1	2	2	2	1	1	1	1	1	1	1	1	2	2	2	1	2	0	1	0	0	1	66	0	2	1	2	1	1	0	1	1	0	2	2	0	20	3	16	6
6121020147041	4	4	4	4	1	1	1	1	1	2	2	2	2	1	1	1	1	1	2	2	2	2	2	2	1	1	0	0	0	0	1	66	0	4	1	2	0	1	0	1	1	0	2	1	0	20	3	16	5
6122020837040	4	4	4	4	2	2	2	4	3	1	2	2	2	2	1	1	1	1	2	1	2	2	2	2	2	2	0	1	0	1	1	66	1	1	0	2	1	0	0	1	5	0	1	3	1	20	3	16	13
6122020837041	4	4	4	4	1	1	2	4	3	1	2	1	2	1	1	1	1	1	2	1	2	2	2	2	2	2	0	1	0	0	1	66	0	1	0	2	1	0	0	1	5	0	1	2	0	20	3	16	11
6211011126020	4	4	4	3	3	1	2	4	3	1	1	2	2	1	1	1	2	2	1	1	1	2	2	2	4	2	0	1	0	1	1	66	0	1	1	2	1	0	1	1	2	1	1	3	1	14	3	15	13
6211020431050	4	4	4	3	2	2	3	2	3	1	2	2	2	1	1	1	2	1	1	1	1	1	1	2	1	1	1	1	0	0	1	66	0	1	1	2	1	1	0	1	5	0	2	3	1	23	3	15	12
6211030216016	5	5	5	4	1	1	3	4	2	1	1	2	1	1	1	1	2	1	1	2	1	2	2	2	2	1	1	1	1	0	1	66	0	4	1	2	0	1	0	1	2	0	3	4	1	16	3	19	11
6211041144031	5	5	5	5	1	1	1	1	1	2	2	2	2	1	2	1	2	1	2	1	1	2	1	1	2	2	0	0	0	0	1	66	0	2	1	4	1	1	0	1	1	1	1	1	0	25	3	20	5
6312010633005	4	4	4	4	2	1	4	2	4	2	2	2	2	1	1	1	2	1	2	2	2	2	2	1	4	1	0	0	0	0	1	66	0	1	0	2	1	0	0	1	5	0	1	1	0	17	3	16	13
6312051431081	4	4	4	4	4	3	4	3	4	2	2	2	2	1	1	1	2	2	2	2	2	2	2	2	2	2	0	0	0	0	1	66	1	2	0	2	1	1	0	1	5	0	2	1	0	25	3	16	18
6312060933029	3	3	2	3	1	2	3	3	3	1	2	2	2	1	1	1	2	1	2	2	2	2	2	2	5	5	0	1	0	0	1	66	1	3	1	2	1	0	1	2	1	0	2	2	0	22	3	11	12
22116009	4	4	5	5	3	4	4	3	3	2	1	2	2	2	1	1	1	1	1	2	2	2	2	1	4	2	0	0	1	1	1	67	1	1	0	2	1	0	0	1	1	1	1	3	1	23	3	18	17
1505290502	4	4	4	5	3	3	4	3	3	1	2	2	2	1	1	1	2	2	1	1	1	2	2	2	3	3	0	0	0	0	1	67	0	2	0	2	1	0	0	1	5	0	2	1	0	25	3	17	16
1506010582	4	4	4	4	2	2	2	3	3	1	2	2	2	1	1	1	2	1	1	1	1	2	2	2	2	2	0	1	0	0	1	67	0	1	0	2	1	0	0	1	1	0	2	2	0	20	3	16	12
1506010584	5	5	4	5	3	3	2	3	3	1	2	2	2	1	1	1	1	2	1	2	2	2	2	2	3	2	0	1	0	0	1	67	0	1	0	2	1	0	0	1	1	0	2	2	0	22	3	19	14
6111020903050	5	5	5	5	4	4	4	4	4	1	2	1	2	1	1	1	1	1	2	2	2	2	2	2	6	1	0	0	0	0	1	67	0	1	1	2	1	1	0	1	5	0	1	1	0	17	3	20	20
6111020926009	5	5	5	5	2	3	4	4	4	2	2	2	2	1	1	1	2	1	1	2	2	2	2	2	3	3	0	0	0	0	1	67	1	2	1	2	0	1	1	1	5	0	1	1	0	25	3	20	17
6111020927015	3	3	3	3	2	2	2	1	3	2	2	2	2	1	1	1	2	1	1	1	2	2	2	2	1	1	0	0	0	0	1	67	0	2	1	4	0	1	0	1	5	1	3	1	0	19	3	12	10
6122020337044	4	4	4	4	2	2	2	3	3	1	2	2	2	1	1	1	2	1	2	2	1	2	2	2	2	2	0	0	0	0	1	67	1	1	0	2	1	0	1	1	1	0	2	1	0	20	3	16	12
6211011125006	4	4	4	4	3	3	3	3	3	2	2	1	2	1	1	1	2	1	2	2	2	2	2	2	5	3	0	0	0	0	1	67	0	1	1	4	1	0	0	1	4	1	1	1	0	25	3	16	15
6211011127002	4	4	4	4	2	2	2	1	2	1	2	2	2	1	1	1	2	2	2	2	2	2	2	2	2	2	0	1	0	0	1	67	0	2	1	4	1	0	1	1	1	1	2	2	0	20	3	16	9
6211020431031	4	4	4	4	1	1	1	3	3	2	2	1	2	1	1	1	2	1	2	2	2	2	2	2	5	3	0	0	0	0	1	67	0	1	1	4	0	1	0	1	5	1	1	1	0	15	3	16	9
6211020436008	4	4	4	4	4	4	3	1	4	1	2	2	2	1	1	1	2	1	1	1	2	2	2	2	6	1	1	0	0	1	1	67	0	1	0	2	0	1	0	1	1	0	3	3	1	24	3	16	16
6211031116014	4	4	5	3	3	3	3	3	3	1	2	1	1	2	1	1	2	2	1	2	2	1	1	1	1	1	1	0	0	0	1	67	0	5	1	2	0	1	0	1	2	0	2	2	0	22	3	16	15
6211041142010	5	5	5	4	1	3	2	4	3	2	2	2	2	1	1	1	2	1	1	2	2	2	2	2	2	1	0	0	0	0	1	67	1	5	1	2	0	1	1	3	5	0	3	1	0	22	3	19	13
6312010103096	5	5	4	4	4	3	4	4	4	2	2	2	1	1	1	1	2	2	1	1	1	2	2	2	7	1	0	0	0	0	1	67	0	1	0	2	1	0	0	1	5	0	1	1	0	24	3	18	19
6312051335042	4	4	4	4	4	4	4	4	4	1	2	1	2	1	1	1	2	2	1	1	2	2	2	2	2	2	0	1	0	0	1	67	0	1	0	4	1	0	0	1	1	1	2	2	0	20	3	16	20
6312051431090	4	4	4	4	4	3	3	2	4	1	2	2	2	1	1	1	2	1	1	2	1	2	2	2	3	2	0	0	0	0	1	67	0	1	0	2	0	1	0	1	5	0	1	1	0	25	3	16	16
6312060931034	4	4	4	4	4	3	4	4	4	2	2	2	2	1	1	1	2	1	2	2	2	2	2	2	7	3	0	0	0	0	1	67	1	3	1	2	1	1	1	1	4	0	1	1	0	21	3	16	19
21118003	4	4	4	4	2	2	3	2	3	1	1	2	2	2	1	1	2	2	1	1	2	1	2	2	1	5	0	1	0	0	1	68	0	2	0	2	1	0	0	1	5	0	3	2	0	25	3	16	12
1306180526	4	4	4	4	2	2	2	4	3	1	2	2	2	1	1	1	1	1	2	1	2	2	2	2	2	2	0	1	0	0	1	68	1	4	0	2	0	0	0	1	5	0	2	2	0	20	3	16	13
1406270545	5	5	5	5	3	3	4	4	4	1	2	2	1	1	1	1	2	2	1	1	1	1	1	1	5	1	0	1	0	0	1	68	0	1	0	4	1	0	0	1	5	0	1	2	0	25	3	20	18
1407140516	5	5	4	5	3	2	3	2	3	1	2	1	2	1	1	1	2	1	2	2	2	2	2	2	3	2	0	1	0	1	1	68	0	1	0	2	1	0	0	1	1	0	1	3	1	22	3	19	13
1506010525	4	5	5	4	3	3	2	2	2	2	2	2	1	1	1	1	1	2	2	2	2	2	2	2	3	2	0	0	0	0	1	68	0	1	0	2	1	0	0	1	1	0	1	1	0	20	3	18	12
6111020225014	4	4	4	4	2	2	2	2	2	2	1	2	1	1	1	1	2	2	2	2	2	2	2	2	2	1	0	0	0	0	1	68	0	1	0	4	0	1	#NULL!	1	4	0	2	1	0	20	3	16	10
6122031134032	5	4	5	4	3	3	2	2	3	1	2	1	2	2	2	2	2	1	2	1	2	2	2	2	3	2	0	0	0	1	0	68	0	1	0	4	1	0	0	1	1	0	2	1	0	22	3	18	13
6122031537030	4	4	4	4	2	2	2	3	3	1	2	2	2	1	1	1	2	1	1	1	2	2	2	2	2	2	0	1	0	0	1	68	0	1	0	4	1	0	0	1	5	0	1	2	0	20	3	16	12
6211011122014	5	4	4	4	1	2	1	1	2	1	2	2	2	1	1	1	2	1	1	1	1	1	1	2	1	1	0	1	0	1	1	68	0	1	1	4	1	0	0	1	1	0	1	3	1	16	3	17	7
6211011124004	3	3	3	3	2	1	2	3	3	2	2	2	2	1	1	1	2	2	1	2	2	2	2	2	6	3	0	1	0	0	1	68	0	1	1	4	0	0	0	1	3	1	2	2	0	23	3	12	11
6211011124017	5	5	4	4	2	1	1	2	3	1	2	2	2	1	1	1	2	2	1	2	2	2	2	2	1	1	0	0	0	0	1	68	0	1	1	2	1	0	0	1	1	0	1	1	0	21	3	18	9
6211041144012	5	5	3	3	3	1	1	1	1	2	2	2	2	2	2	1	1	2	2	2	2	2	2	2	1	1	1	0	0	1	1	68	0	1	1	2	1	1	0	1	3	0	2	3	1	21	3	16	7
6211081147010	4	4	4	4	1	1	2	2	2	1	2	2	2	1	1	1	2	2	1	2	2	2	2	2	1	1	0	1	0	1	1	68	1	3	1	2	0	1	1	1	1	0	1	3	1	20	3	16	8
6311020105009	5	5	4	1	4	3	3	4	4	2	2	2	2	1	1	1	2	2	2	2	2	2	1	1	3	2	0	0	0	0	1	68	0	4	1	4	0	1	0	1	5	1	1	1	0	24	3	15	18
6312010133015	5	4	5	5	2	1	4	2	4	2	2	2	2	1	1	1	2	1	2	2	2	2	2	2	2	1	0	0	0	0	1	68	0	1	0	2	1	0	0	1	5	0	1	1	0	20	3	19	13
6312010134010	4	4	4	4	2	2	2	2	2	1	2	2	2	1	1	1	1	1	2	2	2	2	2	2	2	2	0	1	0	0	1	68	0	1	0	2	1	1	0	1	1	0	2	2	0	20	3	16	10
6312060903112	5	4	4	5	4	3	4	4	4	1	2	2	1	1	1	1	1	1	2	2	2	1	1	1	6	1	0	0	0	0	1	68	0	2	0	2	1	0	0	1	5	0	1	1	0	19	3	18	19
6312111233069	5	5	4	5	2	1	1	2	4	1	2	2	2	1	1	1	2	1	1	1	1	2	2	2	6	1	0	0	0	0	1	68	1	2	0	2	1	1	1	1	1	0	1	1	0	22	3	19	10
21117019	5	5	4	4	4	3	4	4	4	1	2	1	2	1	2	2	2	2	1	1	1	1	2	2	7	1	0	1	0	0	0	69	1	1	0	2	1	0	0	1	1	0	1	1	0	20	3	18	19
1407140509	4	4	4	4	1	1	3	4	3	1	2	2	1	1	1	1	2	1	1	1	1	1	1	1	6	1	0	1	0	0	1	69	1	1	0	2	1	1	0	1	5	0	2	2	0	9	3	16	12
1408200625	5	5	4	5	3	2	3	3	2	2	2	2	2	1	1	1	1	2	2	2	2	2	2	2	2	2	0	1	0	0	1	69	1	1	0	2	1	1	0	1	1	0	2	2	0	16	3	19	13
1505290599	4	5	4	5	4	3	4	3	4	2	2	2	2	1	1	1	2	2	2	2	2	2	2	2	1	2	1	0	0	0	1	69	0	1	0	2	0	0	0	1	2	0	1	2	0	22	3	18	18
6111020127019	3	3	3	3	3	2	3	1	3	1	2	1	2	1	1	1	2	2	1	2	2	2	2	2	1	1	0	0	0	0	1	69	0	2	1	2	1	1	0	1	5	0	1	1	0	16	3	12	12
6111020203074	5	5	4	4	4	3	4	4	4	1	2	2	2	1	1	1	2	2	2	2	2	1	2	1	6	1	0	0	0	0	1	69	0	3	1	4	0	1	0	1	2	0	1	1	0	15	3	18	19
6121020147035	4	4	4	4	1	1	1	1	1	2	2	2	2	1	1	1	1	1	2	2	2	2	2	2	1	1	0	0	0	0	1	69	1	3	1	2	0	1	0	1	1	0	2	1	0	20	3	16	5
6122031439009	5	5	5	5	4	4	4	4	4	1	2	2	2	1	1	1	2	2	2	1	1	2	2	2	1	1	0	0	0	0	1	69	0	1	0	2	1	0	0	1	3	0	3	1	0	25	3	20	20
6211031113036	4	4	4	4	1	1	2	1	2	2	1	2	1	1	1	1	2	1	1	1	2	2	1	1	2	3	0	1	0	0	1	69	0	2	1	2	0	1	0	1	4	0	1	2	0	22	3	16	7
6211041142025	4	4	4	4	2	1	3	2	4	2	2	2	2	1	1	1	2	2	2	2	2	2	2	2	2	1	0	0	0	0	1	69	1	3	0	2	0	1	1	1	1	0	1	1	0	20	3	16	12
6211041144021	5	5	5	4	1	1	1	1	1	2	2	2	2	2	2	2	2	2	2	2	2	2	2	2	1	2	0	1	0	1	0	69	1	3	1	2	0	1	0	1	1	0	3	2	0	25	3	19	5
6211041146013	1	1	1	1	1	1	1	1	1	1	2	2	2	1	1	1	2	2	2	2	2	2	2	2	4	3	0	0	0	1	1	69	1	2	1	2	0	1	0	4	1	0	1	2	0	5	3	4	5
6312010103093	5	5	5	5	3	3	4	4	4	2	1	1	2	1	1	1	2	1	1	2	2	2	2	2	2	1	0	0	0	0	1	69	1	2	0	2	0	0	0	1	5	1	1	1	0	25	3	20	18
6312010133018	5	5	5	5	2	1	2	1	2	2	2	2	2	1	1	1	2	2	2	2	2	2	2	2	1	1	0	0	0	0	1	69	1	3	0	2	0	0	1	1	5	0	1	1	0	25	3	20	8
6312010633007	5	5	5	5	2	1	4	3	4	2	2	2	2	1	1	1	2	1	2	2	2	2	2	2	2	2	0	0	0	0	1	69	1	1	0	2	1	0	0	1	5	0	1	1	0	25	3	20	14
6312010634001	4	4	4	4	2	2	2	3	3	2	2	2	2	1	1	1	2	2	1	1	2	2	2	2	3	2	0	1	0	0	1	69	0	1	0	2	1	1	0	1	1	0	1	2	0	20	3	16	12
6312051432056	5	4	5	4	4	4	4	4	4	1	2	2	2	1	1	2	2	2	1	1	1	1	2	2	2	6	0	0	0	0	1	69	1	2	0	2	1	0	0	1	5	0	2	1	0	22	3	18	20
6312060931027	4	4	4	4	4	3	3	2	4	2	2	2	1	1	1	1	2	2	2	2	2	2	2	2	6	4	0	0	0	0	1	69	1	2	1	2	1	0	0	1	2	0	2	1	0	20	3	16	16
6312090434028	4	4	4	4	3	3	2	3	2	1	2	1	2	1	1	1	2	2	2	2	2	2	2	2	2	2	0	1	0	0	1	69	1	1	0	2	1	1	0	1	1	0	1	2	0	20	3	16	13
23113006	4	4	4	4	1	2	4	2	4	1	2	1	1	1	1	1	2	1	1	2	1	2	2	1	6	2	0	1	1	0	1	70	1	1	0	2	1	0	0	1	1	0	1	3	1	21	3	16	13
1306180540	4	4	4	4	2	2	2	3	3	1	2	2	2	1	1	1	2	1	2	1	1	2	2	2	2	2	0	1	0	0	1	70	1	3	0	2	1	0	0	1	5	0	1	2	0	20	3	16	12
1506010585	5	4	5	5	3	3	2	3	3	2	2	1	2	1	1	1	2	2	2	2	2	2	2	2	2	2	0	1	0	0	1	70	1	1	0	2	1	0	0	1	1	0	1	2	0	22	3	19	14
6111020105024	5	5	5	4	3	1	4	3	4	1	2	2	1	1	1	1	2	1	1	1	2	1	2	1	5	1	0	0	0	0	1	70	1	2	1	2	1	0	0	1	5	0	1	1	0	20	3	19	15
6111020603067	5	5	4	4	4	4	4	4	4	2	2	1	2	1	1	2	2	2	2	2	2	1	2	2	5	1	0	0	0	0	1	70	0	6	1	4	0	1	0	1	5	1	1	1	0	22	3	18	20
6121020146026	5	5	5	5	1	1	1	2	1	2	2	2	2	1	1	1	2	1	1	1	2	2	1	1	1	2	0	1	0	0	1	70	1	3	1	2	0	0	0	1	1	0	1	2	0	16	3	20	6
6211011126016	4	4	5	5	2	1	1	1	4	1	1	2	2	2	1	1	1	1	1	1	2	1	2	1	1	2	0	1	0	1	1	70	0	1	1	2	1	0	0	1	1	0	1	3	1	18	3	18	9
6211011126029	5	5	5	4	1	1	4	1	4	1	2	2	1	1	1	1	2	1	1	2	2	1	1	2	1	1	0	0	0	1	1	70	0	2	1	2	0	1	0	1	2	0	3	2	0	20	3	19	11
6211020433017	4	4	4	4	2	1	3	2	3	1	2	2	1	1	1	1	2	1	1	2	2	2	1	2	5	1	0	1	0	0	1	70	1	5	1	2	0	1	0	1	4	0	2	2	0	19	3	16	11
6211020738007	4	4	4	4	3	2	2	2	2	2	2	2	2	1	1	1	2	1	2	2	2	2	2	2	2	3	1	0	0	1	1	70	0	2	1	4	0	1	0	1	5	1	2	3	1	24	3	16	11
6211030212027	5	4	4	3	2	1	2	2	2	1	2	2	2	1	2	1	2	2	2	2	2	2	2	2	1	1	0	1	0	0	1	70	1	2	1	2	0	1	0	1	4	0	1	2	0	21	3	16	9
6311020103021	5	5	4	4	4	3	4	3	3	2	1	1	2	1	1	1	2	2	2	2	2	2	2	2	6	5	0	0	0	0	1	70	0	3	1	2	0	1	0	1	4	0	1	1	0	23	3	18	17
6311020105010	4	4	5	5	3	2	4	1	4	2	2	1	2	1	1	1	2	2	1	1	2	2	2	2	1	1	0	0	0	0	1	70	0	1	1	2	1	0	0	1	5	0	1	1	0	25	3	18	14
6312010635006	5	4	4	5	3	4	3	3	3	1	2	1	2	1	1	1	2	1	2	2	2	2	2	2	2	3	0	0	0	0	1	70	0	1	0	2	1	0	0	1	1	0	2	1	0	21	3	18	16
6312010822003	4	4	4	4	2	1	1	1	2	1	1	2	2	1	1	1	2	1	1	1	1	1	2	2	3	2	0	1	0	0	1	70	0	1	0	2	1	0	0	1	5	0	2	2	0	12	3	16	7
6312030103013	5	4	5	4	4	3	4	3	4	2	2	2	2	1	1	1	2	2	2	2	2	2	2	2	3	3	0	0	0	1	1	70	1	3	0	2	1	0	0	1	3	0	2	2	0	14	3	18	18
21113038	4	4	4	5	3	3	4	1	4	1	2	2	1	1	1	1	2	2	1	1	2	2	2	2	1	1	0	1	0	0	1	71	1	1	0	2	1	0	0	1	3	0	1	2	0	25	3	17	15
1306180608	5	5	4	5	3	2	3	3	3	2	2	1	2	1	1	1	2	1	1	2	2	2	2	2	3	2	0	1	0	0	1	71	0	1	0	2	1	1	0	1	1	0	1	2	0	23	3	19	14
1407140518	5	4	4	4	1	1	2	4	2	2	2	2	2	1	1	1	1	1	2	2	2	2	2	2	2	1	0	0	0	0	1	71	1	2	0	2	1	1	0	1	5	0	1	1	0	19	3	17	10
1506010523	5	5	4	5	3	3	3	2	3	2	2	2	2	1	1	1	2	2	2	2	2	2	2	2	3	2	0	1	0	0	1	71	1	3	0	2	1	0	0	1	1	0	1	2	0	22	3	19	14
6111020103075	5	5	4	4	4	3	4	4	4	2	2	2	2	2	1	1	1	1	2	2	2	2	2	2	2	1	0	0	0	1	1	71	0	3	1	4	0	1	0	1	5	0	1	2	0	23	3	18	19
6121020146023	3	4	4	3	1	1	2	3	1	2	1	2	2	1	1	2	2	1	2	2	2	2	2	2	4	2	1	1	0	1	1	71	1	3	1	2	0	1	1	1	1	0	1	4	1	19	3	14	8
6121020147031	4	4	4	4	1	1	1	1	1	1	2	2	2	1	1	1	1	1	1	2	2	2	2	2	2	2	0	1	0	0	1	71	1	3	1	2	0	1	0	5	1	0	2	2	0	20	3	16	5
6211011124030	3	3	3	3	3	2	1	1	3	1	2	2	2	1	1	1	1	1	1	1	1	2	2	2	1	1	0	1	0	0	1	71	1	2	1	2	1	0	0	1	1	0	2	2	0	17	3	12	10
6211020631030	3	3	3	3	1	1	1	1	1	2	2	2	2	1	2	1	2	2	2	2	2	2	2	2	3	2	0	0	0	1	0	71	1	2	1	4	1	0	1	2	2	0	2	1	0	20	3	12	5
6211020734010	5	5	5	4	3	1	3	1	2	2	2	2	2	1	1	1	2	2	1	2	2	2	2	2	1	3	0	0	0	0	1	71	1	2	1	2	0	1	0	5	1	0	1	1	0	22	3	19	10
6312010137012	5	5	4	4	1	1	2	4	3	2	2	2	1	1	1	1	2	1	2	1	1	2	2	2	2	2	0	0	0	0	1	71	1	2	0	2	1	0	1	1	5	0	1	1	0	20	3	18	11
6312051403133	5	5	4	4	4	3	4	3	3	1	2	2	2	1	1	1	2	1	2	2	2	2	2	2	5	1	0	0	0	0	1	71	1	1	0	2	1	0	0	1	1	0	1	1	0	17	3	18	17
6312051403134	5	4	4	5	4	4	3	3	4	1	2	2	2	2	2	2	2	2	1	1	1	2	2	2	5	1	0	0	0	1	0	71	0	1	0	2	1	0	0	1	1	0	1	1	0	18	3	18	18
6312101134022	4	4	4	4	2	2	2	2	2	1	1	2	2	1	1	1	2	1	1	1	2	2	2	2	3	2	0	1	0	0	1	71	0	3	1	2	0	1	0	1	1	0	2	2	0	20	3	16	10
1408200597	4	4	4	4	2	2	2	3	3	2	2	2	1	1	1	1	2	1	1	1	2	2	2	2	3	2	0	1	0	0	1	72	0	1	0	4	1	0	0	1	5	0	1	2	0	20	3	16	12
6111020926018	5	5	5	5	2	3	4	2	2	2	2	1	2	1	1	1	2	1	1	2	2	2	2	2	#NULL!	#NULL!	0	0	0	1	1	72	1	3	1	2	0	1	1	4	5	#NULL!	1	2	0	25	3	20	13
6121020146016	4	4	4	4	1	1	1	2	2	1	2	2	2	1	1	1	2	2	1	2	1	2	2	2	1	1	0	1	0	0	1	72	1	2	1	2	1	0	0	5	1	0	2	2	0	20	3	16	7
6121020146020	4	4	4	4	1	1	1	1	1	1	2	2	2	1	1	1	1	1	1	2	2	2	2	2	1	1	1	1	0	0	1	72	0	1	1	2	0	1	0	1	1	0	2	3	1	20	3	16	5
6121020147038	4	4	4	4	1	1	1	1	1	2	2	2	2	1	1	1	1	1	1	2	2	2	2	2	2	2	0	0	0	0	1	72	1	3	1	2	0	1	1	4	1	0	2	1	0	20	3	16	5
6122031434031	4	4	5	5	3	3	2	3	3	1	2	2	2	1	1	1	2	2	2	2	2	2	2	2	3	2	0	1	0	0	1	72	1	1	0	2	1	0	0	1	1	0	2	2	0	21	3	18	14
6211011124020	4	4	4	4	3	2	3	3	3	2	2	2	2	1	1	1	1	1	2	2	2	2	2	2	2	3	0	0	0	0	1	72	0	1	1	2	1	0	0	1	5	0	1	1	0	25	3	16	14
6211011127018	4	4	4	4	1	1	1	1	1	1	2	2	2	1	1	2	1	1	1	1	2	2	2	2	2	2	0	1	0	1	0	72	0	1	1	2	1	1	0	1	1	0	2	2	0	15	3	16	5
6312010134009	4	4	4	4	3	3	2	2	2	1	2	1	2	1	1	1	2	2	2	2	2	2	2	2	3	2	0	0	0	0	1	72	1	3	0	2	0	1	1	1	1	0	3	1	0	19	3	16	12
6312010402008	5	5	5	5	3	3	3	3	3	2	2	2	2	2	1	1	2	2	2	2	2	2	2	2	5	2	0	0	0	0	1	72	0	1	0	4	1	0	0	1	5	0	3	1	0	20	3	20	15
6312010634004	4	4	4	4	2	2	2	2	2	2	2	2	1	1	1	1	2	2	1	1	2	2	2	2	3	2	0	1	0	0	1	72	1	1	0	2	1	0	0	1	4	0	1	2	0	20	3	16	10
1406270585	4	4	4	4	2	2	2	3	3	1	2	2	2	1	1	1	2	2	1	1	1	2	2	2	2	2	0	1	0	0	1	73	0	1	0	2	1	0	0	1	5	0	1	2	0	20	3	16	12
1407140540	1	4	5	4	1	2	1	1	1	2	2	2	2	1	1	1	2	2	1	1	1	1	2	2	6	1	0	0	0	0	1	73	1	1	0	2	1	0	0	1	5	0	1	1	0	23	3	14	6
1505290520	5	4	4	4	1	2	4	3	4	1	2	1	1	1	1	2	2	2	1	2	2	2	2	2	1	5	1	1	0	1	0	73	1	1	0	2	1	0	0	1	1	0	2	3	1	25	3	17	14
1506190563	5	4	5	5	3	3	2	3	3	1	2	1	2	1	2	2	1	2	2	2	2	2	2	2	2	2	0	0	0	1	0	73	1	1	0	2	0	1	0	1	1	0	2	1	0	23	3	19	14
6121020147046	4	4	4	4	1	1	1	1	1	2	2	2	2	1	1	1	1	1	1	2	2	2	2	2	1	1	0	0	0	0	1	73	0	3	1	2	0	1	0	1	1	0	2	1	0	20	3	16	5
6122031434030	5	5	4	5	3	3	2	3	3	2	2	2	2	1	1	1	2	2	2	2	2	2	2	2	3	2	0	1	0	1	1	73	0	1	0	2	1	0	0	1	1	0	1	3	1	22	3	19	14
6211020337018	5	5	4	4	3	3	3	2	2	1	2	2	2	1	1	1	1	1	2	2	2	2	2	2	6	5	0	0	0	0	1	73	1	3	1	2	0	1	0	1	3	0	1	1	0	25	3	18	13
6312010134007	4	4	4	4	3	3	2	2	2	1	2	1	2	1	1	1	2	1	2	2	2	2	2	2	2	2	0	1	0	0	1	73	1	2	0	2	1	1	1	1	2	0	1	2	0	20	3	16	12
6312051035013	5	4	4	4	4	4	3	2	3	1	2	2	2	1	1	1	2	2	1	2	2	2	2	2	3	3	0	0	0	0	1	73	1	1	0	2	0	1	0	1	3	0	2	1	0	21	3	17	16
6312090436033	5	5	5	5	1	1	3	1	3	1	1	1	2	1	1	1	1	1	1	1	2	2	2	2	1	1	0	1	0	0	1	73	0	2	0	4	1	1	0	1	5	0	2	2	0	20	3	20	9
6312101137026	4	4	4	4	4	2	4	3	4	2	2	2	2	1	1	1	1	2	2	2	2	2	2	2	2	3	0	0	0	0	1	73	0	1	0	2	1	0	0	1	5	0	1	1	0	20	3	16	17
6312111232052	4	4	4	4	2	1	3	2	1	1	2	2	2	2	2	2	1	2	1	2	1	2	2	2	4	3	0	0	0	0	0	73	1	2	0	2	1	1	0	1	1	1	1	0	0	20	3	16	9
22115002	5	5	5	4	4	4	4	2	2	2	2	2	2	2	1	1	1	2	1	1	1	1	1	1	6	4	0	1	0	0	1	74	0	1	0	2	1	0	0	1	4	0	1	2	0	20	3	19	16
22116004	5	5	5	5	1	1	2	1	2	1	2	2	2	1	1	1	2	2	1	1	2	2	2	1	1	1	0	0	0	0	1	74	0	1	0	2	1	0	0	1	1	0	1	1	0	25	3	20	7
24113036	4	4	5	5	4	3	3	4	4	2	2	1	2	2	2	2	1	1	1	2	2	2	2	2	2	2	0	0	0	0	0	74	1	2	0	2	1	0	0	1	4	0	1	0	0	20	3	18	18
1306180506	5	5	4	5	3	2	3	2	3	1	2	1	2	1	1	1	2	1	1	1	1	2	2	2	3	2	0	1	0	0	1	74	0	1	0	2	0	1	0	1	1	0	2	2	0	23	3	19	13
1408200601	4	4	4	4	1	1	2	3	3	1	1	2	1	2	1	2	1	1	1	1	1	2	2	2	2	2	0	1	1	1	0	74	0	1	0	4	1	0	0	1	1	0	2	3	1	20	3	16	10
6122031337038	4	4	4	4	1	1	2	4	4	1	2	2	2	1	1	1	1	1	1	1	1	2	2	2	3	2	0	1	0	0	1	74	1	2	0	2	1	0	0	1	5	0	1	2	0	20	3	16	12
6211011122016	5	4	4	4	2	1	1	1	2	1	2	2	2	1	1	1	2	2	1	1	1	2	2	2	1	1	0	1	0	1	1	74	1	2	1	2	1	0	0	2	1	0	2	3	1	14	3	17	7
6211011125009	3	3	3	4	2	1	1	3	2	1	2	1	2	1	2	2	1	2	2	1	2	2	1	1	5	3	1	1	0	0	1	74	1	3	1	2	1	1	0	1	5	0	3	3	1	19	3	13	9
6211011127004	4	4	4	4	1	2	1	1	1	1	2	2	2	2	1	1	2	2	2	2	2	2	2	2	2	2	0	1	0	1	1	74	0	3	1	4	0	1	0	1	1	1	1	3	1	25	3	16	6
6211020433012	4	5	4	3	3	1	2	2	2	2	2	2	2	1	1	1	2	2	1	2	2	2	2	2	1	4	0	1	0	0	1	74	0	2	1	4	0	1	0	1	1	1	2	2	0	22	3	16	10
6211020433025	4	4	4	3	2	2	3	4	1	1	2	2	2	1	1	1	1	2	1	1	1	1	1	2	4	6	0	0	0	0	1	74	0	2	1	4	0	1	0	1	3	0	1	1	0	14	3	15	12
6211020433032	4	4	4	3	4	1	4	1	1	2	2	2	2	1	1	1	2	1	1	1	1	2	1	1	1	3	0	1	0	0	1	74	1	4	1	2	0	1	1	1	1	0	3	2	0	16	3	15	11
6211030211006	4	5	5	3	3	3	2	2	2	1	2	2	2	1	1	1	2	1	2	2	2	2	2	2	2	3	0	1	0	0	1	74	0	1	1	4	0	1	0	1	2	1	2	2	0	19	3	17	12
6211040841009	3	3	3	3	3	3	2	2	2	2	2	2	2	1	2	2	2	1	1	1	1	1	1	2	3	3	0	0	0	0	0	74	0	1	1	2	0	1	0	1	4	0	3	0	0	23	3	12	12
6311020119009	4	4	4	4	2	2	2	2	3	2	2	2	2	1	1	1	1	1	1	1	1	1	2	2	3	2	0	0	0	0	1	74	0	2	1	2	1	0	0	1	4	0	2	1	0	22	3	16	11
6312090344019	4	4	5	5	3	3	2	3	3	1	2	1	2	1	1	1	2	2	2	2	2	2	2	2	2	2	0	1	0	0	1	74	0	1	0	2	1	0	0	1	2	0	2	2	0	22	3	18	14
1506010606	5	5	4	5	3	2	3	2	3	2	2	2	2	1	1	1	2	2	1	2	2	2	2	2	2	2	0	0	0	0	1	75	1	4	0	2	1	0	0	1	1	0	1	1	0	24	3	19	13
6121020147024	4	4	4	4	1	1	1	1	1	1	2	2	2	1	1	1	1	1	1	2	2	2	2	2	3	4	0	1	0	1	1	75	1	1	1	2	0	1	0	1	1	0	2	3	1	17	3	16	5
6211030211040	4	4	3	3	2	4	3	3	3	2	2	2	2	1	1	1	1	1	1	1	1	2	2	1	5	3	0	1	0	1	1	75	0	1	1	2	0	1	0	1	1	0	2	3	1	21	3	14	15
6211030212008	5	5	4	3	3	2	1	3	1	2	2	2	2	1	1	1	2	2	2	2	2	2	2	2	3	3	0	0	0	0	1	75	1	3	1	2	0	1	0	3	2	0	1	1	0	18	3	17	10
6211031113026	3	3	3	3	1	1	1	1	1	2	2	1	2	1	1	1	1	1	2	1	2	1	1	2	2	3	0	1	0	0	1	75	1	3	1	2	0	1	0	1	1	0	2	2	0	19	3	12	5
6312010634003	4	4	4	4	2	2	2	3	3	2	2	2	2	1	1	1	2	2	1	1	2	2	2	2	3	2	0	1	0	0	1	75	1	1	0	2	1	0	1	1	2	0	1	2	0	20	3	16	12
6312090431040	4	4	4	4	2	2	3	2	4	2	2	2	2	1	1	1	2	2	1	2	2	2	2	2	4	2	0	0	0	0	1	75	1	1	0	2	1	1	0	1	1	0	2	1	0	20	3	16	13
6312101135024	5	5	5	5	4	4	4	3	3	2	2	2	2	1	1	1	2	2	2	2	2	2	2	2	2	2	0	0	0	0	1	75	0	1	1	2	1	0	0	1	1	0	2	1	0	20	3	20	18
1406270557	5	5	5	5	2	2	2	4	3	1	2	2	1	1	1	1	1	2	2	2	2	2	2	2	2	2	0	0	0	0	1	76	1	2	0	2	1	0	0	1	5	0	1	1	0	20	3	20	13
6122031370034	4	4	4	4	1	1	2	4	3	1	1	2	2	1	1	1	1	1	2	1	2	2	2	2	2	2	0	1	1	0	1	76	1	2	0	2	1	0	0	1	5	0	2	3	1	20	3	16	11
6211020436005	4	4	4	4	3	3	4	1	4	1	2	2	2	1	1	1	1	2	1	2	1	2	2	1	5	1	0	1	0	1	1	76	0	1	1	4	0	1	0	1	5	0	2	3	1	24	3	16	15
6211030213002	4	4	4	3	4	4	3	3	3	2	2	2	2	1	1	1	2	2	2	2	2	2	2	2	6	4	1	1	0	1	1	76	1	6	1	4	0	1	1	1	1	0	3	4	1	20	3	15	17
6211030215001	1	3	3	3	1	1	1	2	2	1	2	1	2	1	1	1	1	1	1	1	2	2	2	2	1	1	0	1	0	1	1	76	0	1	0	2	1	1	0	1	2	0	2	3	1	18	3	10	7
6211031116036	5	5	5	5	4	2	2	4	4	2	2	1	1	1	1	1	2	1	1	1	2	1	1	1	1	2	0	1	0	0	1	76	0	2	1	2	0	1	0	1	2	0	2	2	0	20	3	20	16
6211051143021	3	3	3	3	1	1	1	1	1	2	2	2	2	1	1	1	2	2	1	1	1	1	2	2	2	2	0	0	0	0	1	76	1	2	1	2	0	1	0	1	1	0	2	1	0	20	3	12	5
6211081142006	4	4	4	4	4	1	2	1	4	2	2	1	1	1	1	1	2	2	1	1	1	2	2	2	2	1	0	0	0	0	1	76	0	1	1	2	0	1	0	1	1	0	1	1	0	22	3	16	12
6211081142021	4	4	4	4	1	1	2	1	1	1	1	2	2	2	1	1	1	1	2	2	2	2	2	2	1	2	0	0	0	1	1	76	0	2	1	4	0	1	0	1	1	0	2	2	0	21	3	16	6
6211081146002	5	5	5	5	4	3	2	2	2	2	2	2	2	1	1	2	2	2	1	1	2	1	2	2	3	2	0	1	0	0	1	76	1	3	1	2	1	1	0	1	1	0	1	2	0	16	3	20	13
6311020117013	4	4	4	4	1	1	2	2	2	2	1	2	2	1	1	1	2	2	1	2	2	2	2	2	5	3	0	0	0	0	1	76	0	3	1	2	0	1	0	1	2	0	3	1	0	21	3	16	8
6311020120006	4	4	3	3	1	1	3	3	4	1	2	2	2	1	1	1	2	1	2	2	1	2	2	2	3	3	1	1	0	1	1	76	#NULL!	3	#NULL!	4	0	1	0	1	3	0	2	4	1	25	3	14	12
6312010337009	4	4	4	4	2	2	2	4	3	2	1	2	2	1	1	1	2	1	1	1	2	2	2	2	2	2	0	0	0	1	1	76	1	2	0	2	1	0	0	1	3	0	1	2	0	20	3	16	13
6312010402004	4	4	4	4	4	4	4	3	4	1	2	1	2	1	1	1	2	1	2	2	2	2	2	1	6	1	1	1	0	0	1	76	0	1	0	2	1	0	0	1	5	0	2	3	1	25	3	16	19
6312090435030	5	4	4	4	3	3	3	2	3	1	2	1	2	1	2	1	2	2	1	1	1	2	2	2	5	3	0	0	0	1	1	76	0	1	0	2	1	1	0	1	1	0	3	2	0	15	3	17	14
1406270519	4	4	4	4	1	1	2	3	3	1	1	2	2	1	1	1	2	2	1	1	1	2	2	2	2	2	0	1	1	1	1	77	0	1	0	4	1	0	0	1	5	0	2	4	1	19	3	16	10
6121020146027	4	5	5	5	1	1	1	1	1	2	2	2	2	1	1	1	2	1	1	1	2	1	2	1	1	2	0	1	1	0	1	77	1	3	1	2	0	1	0	4	1	0	2	3	1	25	3	19	5
6121020147049	4	4	4	4	1	1	1	1	1	2	2	2	2	1	1	1	1	1	1	2	2	2	2	2	1	1	0	1	0	1	1	77	1	3	1	4	0	1	0	1	1	1	2	3	1	20	3	16	5
6121041634057	5	4	5	5	3	2	3	2	3	2	1	1	1	1	1	1	2	1	1	1	2	2	2	2	3	2	0	1	0	1	1	77	0	3	1	4	0	1	0	1	4	0	2	3	1	23	3	19	13
6122010231063	4	4	4	4	4	1	1	2	4	2	2	2	2	1	1	1	2	2	2	2	2	2	2	2	2	2	0	0	0	0	1	77	1	3	0	2	1	1	0	1	4	0	2	1	0	20	3	16	12
6211011123023	4	5	5	5	1	1	1	1	2	2	2	2	2	2	1	2	1	2	2	1	1	1	1	2	1	1	0	0	0	1	0	77	1	1	1	2	1	0	0	1	1	0	3	1	0	20	3	19	6
6211020431070	3	3	3	3	1	1	1	1	1	1	2	2	2	1	1	1	2	2	2	2	2	2	2	2	2	1	0	0	0	0	1	77	0	3	1	4	0	1	0	1	1	1	1	1	0	10	3	12	5
6211020737014	5	5	5	5	4	3	3	3	3	1	2	1	1	1	1	1	1	2	1	2	1	2	2	2	3	2	0	1	0	1	1	77	0	3	0	2	0	1	0	1	1	0	1	3	1	23	3	20	16
6211030211018	4	4	5	3	1	3	1	1	2	1	2	1	1	1	2	1	2	2	1	1	2	1	2	2	6	1	0	1	0	0	1	77	0	2	1	2	0	1	0	1	4	0	3	2	0	15	3	16	8
6211030213039	4	4	4	4	2	2	2	2	2	1	2	2	2	1	1	1	1	2	1	2	2	2	2	2	2	1	0	1	0	0	1	77	0	3	1	2	0	1	0	1	2	1	1	2	0	25	3	16	10
6312050037017	4	4	3	3	2	2	2	3	2	2	1	2	1	1	1	1	1	2	1	2	2	2	2	1	2	3	0	0	0	0	1	77	1	3	1	2	0	1	0	1	5	0	1	1	0	21	3	14	11
22117002	5	4	4	4	2	2	1	2	3	2	2	1	2	2	1	1	1	1	1	1	1	1	1	1	2	2	0	0	1	0	1	78	0	1	0	2	1	0	0	1	2	1	2	2	0	18	3	17	10
24112007	5	5	5	5	2	2	1	1	1	1	2	2	1	1	1	1	2	1	1	1	2	2	2	2	1	1	0	1	0	0	1	78	0	1	0	2	1	0	0	1	1	0	1	2	0	17	3	20	7
1307230528	5	5	5	5	2	1	3	4	3	2	2	2	2	1	1	1	2	1	1	2	1	2	2	2	2	2	0	0	0	0	1	78	1	2	0	2	1	1	0	1	5	0	1	1	0	16	3	20	13
1406270559	5	4	5	4	1	1	3	4	4	2	2	2	2	1	1	1	2	1	2	2	2	2	2	2	2	1	0	0	0	0	1	78	1	1	0	2	1	1	0	1	5	0	1	1	0	25	3	18	13
1407140512	4	4	4	4	2	2	2	3	3	1	2	2	2	1	1	1	2	1	2	1	2	2	2	2	2	2	0	1	0	0	1	78	0	1	0	2	1	0	0	1	5	0	1	2	0	20	3	16	12
633120434061	5	4	5	5	3	2	3	2	3	1	2	2	1	1	1	1	2	2	2	2	2	2	2	2	2	2	0	0	0	0	1	78	0	1	0	2	1	0	0	1	1	0	1	1	0	23	3	19	13
6211011126019	4	4	4	4	4	2	3	3	2	1	1	1	2	1	1	1	2	2	1	1	2	1	2	2	3	3	0	1	0	1	1	78	0	3	1	4	1	0	0	1	1	1	1	3	1	19	3	16	14
6211011126022	4	4	5	5	2	1	1	3	4	1	1	2	2	2	1	1	2	2	2	1	2	2	2	1	2	2	0	1	0	0	1	78	0	1	1	2	1	0	0	1	1	0	2	2	0	20	3	18	11
6211020431018	3	3	3	3	2	1	1	2	2	2	2	2	2	1	1	1	2	2	2	2	2	2	2	2	5	3	0	0	0	1	1	78	0	2	1	3	0	1	0	1	3	1	2	2	0	18	3	12	8
6211020431048	4	4	4	4	1	1	1	1	1	2	2	1	2	1	1	1	2	2	2	2	2	2	2	2	3	1	0	0	0	0	1	78	0	3	1	2	0	1	0	1	1	0	1	1	0	15	3	16	5
6211020436018	4	4	4	4	3	3	3	3	3	2	2	2	1	1	1	1	1	1	1	2	2	2	2	2	2	1	1	0	0	0	1	78	1	5	1	2	0	1	0	1	3	0	2	2	0	23	3	16	15
6211041141006	4	4	4	4	2	2	3	3	3	2	2	2	2	1	1	1	2	1	1	2	2	2	2	2	2	2	0	0	0	1	1	78	1	2	1	2	0	1	1	5	4	0	1	2	0	17	3	16	13
6211051114016	3	3	4	4	2	2	3	1	1	1	1	2	2	2	1	2	2	1	1	1	1	1	2	2	4	4	0	1	1	1	0	78	1	1	1	2	0	1	0	1	1	0	2	3	1	10	3	14	9
6312010603088	4	4	4	4	3	3	3	2	2	2	2	1	1	1	1	1	2	2	1	1	2	2	2	2	2	2	0	0	0	0	1	78	1	1	0	2	1	0	0	1	1	0	1	1	0	20	3	16	13
6312010637003	4	4	4	4	2	2	1	4	3	2	2	2	1	1	1	1	2	1	2	1	2	2	2	2	2	2	0	0	1	0	1	78	1	1	0	2	1	0	0	1	5	0	1	2	0	20	3	16	12
6332120437057	5	5	5	5	3	2	2	4	3	1	1	2	1	1	1	1	1	2	1	2	2	2	2	2	2	2	0	1	1	0	1	78	1	2	0	2	1	0	0	1	5	0	2	3	1	20	3	20	14
250809	4	4	4	4	3	3	4	3	3	2	1	1	2	1	1	1	1	1	2	2	2	2	2	2	3	2	0	1	0	0	1	79	1	4	1	2	0	1	0	1	5	0	2	2	0	20	3	16	16
22113005	4	4	5	5	4	3	3	3	3	2	1	1	1	1	1	1	1	1	1	1	1	1	1	1	2	2	0	0	1	0	1	79	0	1	0	2	1	0	0	1	2	1	1	2	0	19	3	18	16
1308140510	4	4	4	4	2	2	2	2	2	2	2	2	2	1	1	1	2	2	2	2	2	2	2	2	5	2	0	0	0	0	1	79	1	1	0	2	1	0	0	1	2	0	1	1	0	20	3	16	10
1408200635	5	5	5	4	3	4	3	4	4	2	2	2	1	1	2	1	2	2	2	2	2	2	2	2	3	3	0	0	0	1	1	79	0	1	0	4	1	0	0	1	3	0	1	2	0	20	3	19	18
6211020431057	3	3	3	3	1	1	1	1	1	1	2	2	2	1	1	1	2	2	2	2	2	2	2	2	1	1	0	1	0	0	1	79	0	1	1	2	0	1	0	1	3	0	2	2	0	15	3	12	5
6211020433027	4	4	4	3	3	3	2	3	3	1	2	2	2	1	1	1	1	1	1	1	1	2	2	2	2	1	1	1	0	0	1	79	0	5	1	4	0	1	0	1	2	0	2	3	1	17	3	15	14
6312010514014	4	4	4	3	2	2	2	1	2	2	2	2	2	1	1	1	2	2	1	2	2	2	2	2	2	3	0	0	0	0	1	79	1	1	0	2	1	0	0	1	2	0	2	1	0	16	3	15	9
1307230573	4	4	4	4	1	1	2	3	3	2	1	1	1	2	1	1	2	1	1	1	1	2	2	2	2	2	0	1	1	1	1	80	0	1	0	4	1	0	0	1	5	0	1	4	1	20	3	16	10
6111020910031	2	4	3	2	1	1	1	1	1	2	2	1	2	1	1	1	2	2	1	2	2	2	2	2	2	2	0	0	0	0	1	80	0	3	1	4	0	1	0	1	5	0	1	1	0	25	3	11	5
6122030931053	4	4	4	4	3	2	2	2	3	2	2	2	2	1	1	1	2	2	2	2	2	2	2	2	6	2	0	1	0	0	1	80	1	1	0	2	1	1	0	1	1	0	2	2	0	17	3	16	12
6211011124006	1	1	1	1	3	2	2	2	2	2	2	2	2	1	1	1	2	2	2	2	2	2	2	2	1	2	0	0	0	1	1	80	0	1	1	4	0	1	0	1	5	0	2	2	0	25	3	4	11
6312090434027	4	4	4	5	3	3	2	3	3	1	2	1	2	1	1	1	2	1	1	2	2	2	2	2	3	2	0	1	0	0	1	80	0	1	0	4	1	1	0	1	5	0	2	2	0	21	3	17	14
6322070432043	4	5	4	5	2	3	2	3	3	2	2	2	2	1	1	1	2	2	2	2	2	2	2	2	2	3	0	0	0	0	1	80	1	3	0	2	0	1	1	1	5	0	1	1	0	24	3	18	13
1406270538	4	4	4	4	2	2	2	2	2	1	2	2	2	2	2	1	2	1	2	2	2	2	2	2	6	2	0	1	0	1	0	81	0	1	0	2	1	0	0	1	1	0	3	2	0	17	3	16	10
1408200605	5	5	4	5	3	2	3	2	3	1	2	2	2	1	1	1	1	2	2	2	2	2	2	2	2	2	0	0	0	0	1	81	1	1	0	2	1	0	1	1	1	0	2	1	0	22	3	19	13
633120434062	5	4	5	5	3	2	3	2	3	1	2	1	1	1	1	2	1	2	1	2	2	2	2	2	2	2	0	1	0	1	1	81	1	1	0	2	1	0	0	1	1	0	3	3	1	22	3	19	13
6121020147021	4	4	4	4	1	1	1	2	2	1	2	2	2	1	1	1	1	1	1	1	2	2	2	2	1	1	1	0	1	0	1	81	0	3	1	2	0	0	0	1	3	0	2	3	1	20	3	16	7
6122020437047	4	4	4	4	2	2	2	4	3	1	1	1	2	1	1	1	1	1	2	1	2	2	2	2	2	2	0	1	0	0	1	81	1	1	0	2	1	0	0	1	5	0	1	2	0	20	3	16	13
6211020436024	4	4	4	1	1	4	4	4	2	1	2	1	1	2	1	1	1	2	1	1	1	2	2	2	5	5	0	0	0	0	1	81	0	2	1	2	0	1	0	1	1	0	1	1	0	25	3	13	15
6211030216021	5	5	5	4	3	3	3	2	4	1	2	1	1	1	2	1	2	1	1	1	1	1	1	2	2	2	0	1	0	1	1	81	0	2	1	4	0	1	0	1	1	1	2	3	1	20	3	19	15
6211040841001	3	3	4	4	3	2	3	2	2	2	2	2	2	2	1	1	2	1	2	2	2	2	2	2	3	3	1	0	0	1	1	81	0	4	1	4	0	1	0	1	1	1	2	3	1	18	3	14	12
250799	4	4	5	4	3	2	3	3	3	2	2	2	2	1	1	1	2	1	2	2	2	2	2	2	5	2	0	0	0	0	1	82	0	1	1	4	0	1	0	1	5	1	1	1	0	22	3	17	14
6211011122009	4	4	4	4	3	3	4	4	3	2	2	1	1	1	1	1	2	2	2	2	2	2	2	2	5	3	0	0	0	1	1	82	1	2	1	2	0	1	0	1	2	0	2	2	0	23	3	16	17
6312010404001	4	5	4	4	3	4	3	4	3	1	2	2	1	1	1	2	1	2	2	2	2	2	2	2	5	3	0	0	0	0	1	82	1	2	0	2	1	0	0	1	1	0	3	1	0	11	3	17	17
6111020924001	4	4	4	4	1	1	1	1	1	2	2	2	1	1	1	1	1	1	1	1	1	1	1	2	1	1	0	0	0	0	1	83	1	4	1	2	0	1	0	1	3	0	2	1	0	25	3	16	5
6111020926022	5	4	5	5	2	2	3	3	3	1	2	1	1	2	1	1	2	2	2	2	1	2	2	2	3	3	0	0	0	1	1	83	0	1	1	4	1	1	0	1	5	1	3	2	0	25	3	19	13
6211020436003	5	5	5	5	4	4	4	1	4	2	2	2	2	1	1	1	1	2	1	1	2	2	2	2	1	1	0	1	0	1	1	83	0	4	1	2	0	1	0	1	4	0	1	3	1	22	3	20	17
6211020436022	4	4	4	3	3	3	4	4	4	1	2	2	2	1	1	1	2	2	1	1	2	2	2	2	5	1	0	1	0	0	1	83	1	2	1	2	0	1	0	5	1	0	2	2	0	21	3	15	18
6211020531005	4	4	4	3	4	3	2	2	4	1	2	1	2	1	1	2	2	2	1	2	1	2	2	2	4	2	0	0	0	0	0	83	0	3	1	4	0	1	0	1	2	1	1	0	0	17	3	15	15
6312010514016	4	4	4	4	3	2	1	1	1	1	1	2	2	2	1	2	1	1	1	1	2	1	2	1	2	2	1	1	0	1	0	83	1	1	0	2	1	0	0	1	1	0	3	3	1	13	3	16	8
6311020117006	4	5	4	4	1	4	1	1	1	2	1	1	1	1	1	2	1	2	1	1	1	1	1	1	3	3	0	0	0	0	1	84	1	3	1	2	1	0	0	1	3	0	2	1	0	22	3	17	8
6211031114003	4	4	4	3	2	1	2	1	3	2	2	2	1	2	2	2	1	2	2	2	2	2	2	2	1	1	0	0	0	0	0	86	0	1	1	2	0	1	0	1	3	0	2	0	0	20	3	15	9
6211030212039	5	5	5	4	2	2	2	1	2	1	2	2	2	1	2	1	1	2	1	1	1	2	2	2	5	3	1	0	0	0	1	88	0	1	1	4	0	1	0	1	3	0	3	2	0	25	3	19	9
6111020225013	4	4	4	4	2	2	2	2	2	1	2	2	2	1	1	1	2	1	2	2	2	2	2	2	1	1	0	0	0	1	1	69	1	3	0	2	0	1	0	1	5	0	2	2	0	20	2	16	10
23113014	4	4	4	4	4	4	4	3	3	1	2	2	2	1	1	1	1	1	1	1	1	1	2	1	6	3	0	0	0	1	1	60	0	1	0	2	1	0	0	1	4	0	1	2	0	20	2	16	18
6111020325007	4	4	4	4	2	2	2	2	2	1	2	2	2	1	1	1	2	1	1	1	2	2	2	2	1	1	0	0	0	0	1	63	0	3	1	2	0	1	0	1	4	0	3	1	0	25	2	16	10
6211011127022	4	4	4	4	1	1	1	1	3	2	2	1	2	1	1	1	1	2	2	2	2	2	2	2	5	3	0	0	0	0	1	64	1	3	1	2	1	1	1	2	1	0	2	1	0	20	2	16	7
6312010823009	4	4	3	2	3	2	2	1	3	1	2	2	2	1	2	1	2	2	1	1	2	1	1	1	1	3	0	1	0	1	1	64	0	1	0	#NULL!	1	0	0	1	2	0	1	3	1	14	2	13	11
6312030103008	5	5	4	5	4	3	4	4	4	1	2	1	2	1	1	1	1	1	2	2	2	2	2	2	2	1	0	0	0	0	1	64	1	4	1	2	1	1	0	2	5	0	2	1	0	23	2	19	19
1306180502	5	4	4	5	4	3	3	4	3	2	2	2	2	1	1	1	2	1	2	2	2	2	2	2	6	1	0	0	0	0	1	65	0	1	0	2	1	0	0	1	5	0	1	1	0	23	2	18	17
6122020336049	4	4	4	4	2	2	4	3	4	1	2	2	1	1	1	1	1	2	1	1	2	2	2	1	2	1	0	1	0	0	1	65	1	2	0	2	1	0	1	1	1	0	3	2	0	20	2	16	15
6211011121014	4	4	3	4	2	1	2	2	3	1	2	1	2	1	1	1	2	2	1	1	1	2	2	2	2	2	0	1	0	0	1	65	0	1	1	2	1	0	0	1	3	0	1	2	0	20	2	15	10
6211011124005	5	5	5	5	2	3	3	2	4	2	1	2	2	1	1	1	1	2	2	2	2	2	2	2	1	1	0	0	0	0	1	65	1	2	1	2	1	1	1	1	4	0	2	1	0	20	2	20	14
6211011125019	5	5	5	5	3	3	1	3	3	1	2	2	2	1	1	1	2	2	1	1	2	2	2	2	2	3	1	1	0	1	1	65	1	4	1	2	0	1	0	2	4	0	3	4	1	16	2	20	13
6211011125025	5	4	4	3	2	1	3	1	4	1	2	1	2	1	2	1	2	1	2	2	2	2	2	2	1	1	0	1	0	0	1	65	0	3	1	2	0	1	0	1	5	0	1	2	0	22	2	16	11
6211020431002	3	3	3	3	3	3	3	3	2	2	2	2	2	1	1	1	2	1	1	2	2	2	2	2	3	2	0	0	0	0	1	65	0	3	1	2	0	1	0	1	5	0	1	1	0	23	2	12	14
6211020431028	4	4	4	3	4	3	3	2	3	1	2	2	2	1	1	1	2	2	2	2	2	2	2	2	2	2	0	0	0	0	1	65	0	4	1	2	0	1	0	2	1	0	2	1	0	20	2	15	15
6211020436030	4	4	4	4	2	2	4	1	4	1	2	2	2	2	1	1	2	2	1	1	1	2	2	2	6	1	1	1	0	0	1	65	0	3	1	2	0	1	0	1	1	0	2	3	1	24	2	16	13
6211031113023	4	4	4	4	2	2	2	1	2	2	2	2	2	1	1	1	2	1	1	2	2	1	1	2	6	3	0	1	0	0	1	65	0	1	1	2	1	1	0	1	1	0	2	2	0	17	2	16	9
6211040847013	4	4	4	4	2	1	2	2	2	2	2	2	2	1	1	1	2	1	1	1	2	2	2	2	1	1	1	0	0	0	1	65	0	3	1	2	1	0	0	1	1	0	2	2	0	20	2	16	9
6312060933028	5	5	4	4	4	3	4	3	3	1	2	2	2	1	1	1	2	1	2	2	2	2	2	2	2	1	0	0	0	0	1	65	0	1	1	2	1	0	0	1	5	0	1	1	0	23	2	18	17
6312060933031	4	5	4	5	1	1	3	3	3	2	2	2	2	1	1	1	2	2	2	2	2	2	2	2	1	2	0	0	0	0	1	65	1	1	0	2	1	0	0	1	5	0	1	1	0	21	2	18	11
6312080437019	4	4	4	4	2	2	2	2	2	1	1	2	2	1	1	1	2	2	2	2	2	2	1	2	2	3	0	1	0	0	1	65	1	3	0	2	1	0	0	1	5	0	2	2	0	18	2	16	10
21113039	4	4	4	4	4	3	4	3	3	1	1	1	2	1	1	1	2	1	1	1	1	1	1	2	1	1	0	1	0	1	1	66	0	1	0	2	1	0	0	1	1	0	3	3	1	19	2	16	17
21116003	4	4	4	4	4	4	4	2	2	2	2	2	2	1	1	1	2	2	2	2	2	2	2	2	2	1	0	0	0	0	1	66	0	1	0	2	1	0	0	1	3	0	1	1	0	20	2	16	16
21116007	4	4	4	4	4	4	4	4	4	2	2	2	2	1	1	1	2	2	2	2	2	2	2	2	3	2	0	0	0	0	1	66	0	1	0	2	1	#NULL!	0	1	4	0	2	1	0	18	2	16	20
21118008	4	4	4	4	4	4	3	4	4	2	1	2	2	1	1	1	2	2	2	2	2	2	1	2	4	4	0	1	0	0	1	66	1	1	0	2	1	0	0	1	1	0	3	2	0	22	2	16	19
1407140517	4	4	4	4	4	3	4	2	4	2	2	2	2	1	1	1	1	1	2	2	2	2	2	2	3	2	0	0	0	0	1	66	1	2	0	2	0	0	0	1	4	0	1	1	0	20	2	16	17
1408200589	5	5	5	5	4	4	4	4	4	1	2	2	2	2	1	1	2	2	1	2	2	2	2	2	2	3	0	1	0	1	1	66	0	1	0	2	1	0	0	1	5	0	2	3	1	20	2	20	20
6111020303068	5	5	4	4	4	3	3	4	4	1	2	2	2	1	1	1	2	2	1	2	2	2	2	2	7	1	0	0	0	0	1	66	0	2	1	2	0	1	0	1	5	0	1	1	0	23	2	18	18
6111020903061	5	5	5	5	4	4	4	4	4	2	2	2	2	1	1	1	2	2	1	1	2	1	2	1	7	1	0	0	0	0	1	66	0	2	1	2	0	1	0	1	5	0	1	1	0	17	2	20	20
6211011122018	4	5	5	4	2	2	1	1	3	1	2	2	2	1	1	1	2	2	2	2	2	2	2	2	1	1	0	0	0	0	1	66	1	1	1	2	1	0	0	1	5	0	1	1	0	21	2	18	9
6211011125004	5	5	5	5	2	2	2	3	2	2	2	1	2	1	1	1	2	2	2	2	2	2	2	2	4	3	0	0	0	0	1	66	0	1	1	2	1	0	0	1	4	0	2	1	0	25	2	20	11
6211020433029	3	4	3	4	2	3	3	3	3	2	2	2	2	1	1	1	2	1	1	2	2	2	2	2	1	1	0	1	0	0	1	66	1	4	1	2	0	1	0	1	1	0	1	2	0	12	2	14	14
6211020436238	4	4	4	3	3	1	3	1	3	1	2	2	2	1	1	1	1	2	2	2	2	2	1	2	5	1	0	0	0	0	1	66	0	1	1	2	1	0	0	1	4	0	1	1	0	23	2	15	11
6211020731033	4	4	4	2	4	4	4	1	4	1	2	2	2	1	1	1	1	1	2	2	2	2	2	2	2	2	0	1	0	0	1	66	1	4	1	2	0	1	0	1	2	0	1	2	0	24	2	14	17
6211020731047	3	4	4	3	4	3	1	3	1	2	1	2	2	1	1	1	1	1	1	2	2	2	2	2	2	1	0	1	0	0	1	66	0	1	1	2	0	1	0	1	5	0	2	2	0	24	2	14	12
6211020733040	4	4	4	4	1	1	2	1	2	2	2	2	2	1	1	1	2	2	2	1	2	1	1	1	5	5	0	0	0	0	1	66	1	2	1	2	0	1	0	2	1	0	1	1	0	25	2	16	7
6211030212028	5	4	4	3	2	1	2	2	2	1	2	2	2	2	1	1	2	2	2	2	2	2	2	2	1	1	0	1	0	0	1	66	0	1	1	2	0	1	0	1	5	0	2	2	0	19	2	16	9
6311020117014	4	4	5	4	3	4	3	4	3	2	1	2	2	1	1	1	1	1	2	2	2	2	2	2	6	3	0	0	0	1	1	66	1	4	1	2	0	1	1	2	5	0	2	2	0	16	2	17	17
6312010514028	4	4	4	4	3	2	3	1	2	2	2	2	2	1	1	1	2	2	2	2	2	2	2	2	2	3	0	0	0	1	1	66	1	3	0	#NULL!	1	0	0	1	1	0	3	2	0	#NULL!	2	16	11
6312010605028	5	5	5	4	2	4	4	3	4	1	2	2	2	1	1	1	2	2	2	2	2	2	2	2	1	1	1	0	1	0	1	66	1	1	0	2	1	0	0	1	1	0	2	3	1	18	2	19	17
6312051332055	5	4	5	4	4	4	4	4	4	2	2	2	2	2	2	2	2	2	2	1	1	2	2	2	2	3	0	0	0	0	0	66	0	1	0	2	1	0	0	1	5	0	1	0	0	24	2	18	20
6312060903111	5	5	4	4	4	3	3	4	4	1	2	1	1	2	1	2	1	1	2	2	2	2	2	2	3	1	1	0	0	1	0	66	0	2	1	2	1	0	0	1	5	0	3	2	0	23	2	18	18
6312080433037	5	5	5	4	1	1	2	2	2	2	2	2	2	1	1	1	2	1	2	2	2	2	2	2	5	2	0	0	0	0	1	66	0	1	0	2	1	0	0	1	1	0	2	1	0	23	2	19	8
6312090403116	5	5	4	5	4	3	3	3	3	1	2	2	2	2	1	1	2	1	2	2	2	2	2	2	6	1	1	0	0	0	1	66	0	1	0	2	1	0	0	1	5	0	1	2	0	23	2	19	16
6312101137023	4	4	4	4	2	2	2	4	4	2	2	2	2	1	1	1	1	2	2	2	2	2	2	2	2	3	0	0	0	0	1	66	1	3	1	2	1	1	1	1	5	0	2	1	0	20	2	16	14
21118009	5	5	5	4	3	2	3	4	4	1	2	2	2	1	1	1	2	2	1	2	2	2	2	2	6	1	0	0	0	1	1	67	0	1	0	4	1	0	0	1	5	0	2	2	0	22	2	19	16
1408200590	5	4	4	5	4	3	3	4	4	2	2	2	2	1	1	1	2	2	2	2	2	2	2	2	6	1	0	1	0	0	1	67	0	2	0	2	1	0	0	1	1	0	3	2	0	21	2	18	18
6111020920011	4	4	4	3	1	1	3	4	4	2	2	2	2	1	1	1	2	1	2	2	2	2	2	2	3	2	0	1	0	0	1	67	0	4	1	4	0	1	0	1	5	1	1	2	0	20	2	15	13
6121020146032	3	4	3	3	1	1	2	1	2	1	1	2	2	2	2	2	2	2	1	2	2	2	2	2	4	4	1	1	0	0	0	67	0	2	1	2	0	1	0	1	1	0	2	2	0	18	2	13	7
6122020433063	5	4	5	4	1	1	4	4	4	1	2	2	2	1	1	1	1	2	2	2	2	2	2	2	6	1	0	0	0	0	1	67	1	3	0	2	1	0	0	1	5	0	1	1	0	16	2	18	14
6122020634041	5	5	4	5	3	3	2	3	3	2	2	2	2	1	1	1	2	1	1	2	2	2	2	2	2	2	0	0	0	0	1	67	1	1	0	2	1	1	1	1	4	0	1	1	0	23	2	19	14
6122020733052	5	5	4	5	2	1	4	4	4	2	2	2	2	1	1	1	2	1	2	2	2	2	2	2	2	1	0	0	0	0	1	67	1	2	0	2	1	0	0	1	5	0	1	1	0	21	2	19	15
6122031537033	4	4	4	4	2	2	2	4	3	1	2	2	2	1	1	1	1	1	2	1	2	2	2	2	2	2	0	1	0	0	1	67	1	1	0	2	1	0	0	1	5	0	1	2	0	20	2	16	13
6211011121020	4	4	4	4	2	1	2	2	2	2	2	1	1	1	1	1	2	2	2	2	2	2	2	2	3	1	0	0	0	0	1	67	0	1	1	2	1	0	0	1	4	0	3	1	0	17	2	16	9
6211020731034	3	3	3	2	2	3	4	1	4	2	2	2	2	1	1	1	1	2	1	1	1	2	2	1	2	2	0	0	0	0	1	67	1	1	1	4	0	1	1	5	2	1	1	1	0	21	2	11	14
6211020734006	4	4	4	3	1	1	2	2	2	2	2	2	2	2	1	1	2	2	2	2	2	2	2	2	4	2	0	0	0	0	1	67	1	3	1	2	0	1	1	2	5	0	1	1	0	21	2	15	8
6211041147016	4	4	4	4	2	1	2	2	2	2	2	1	1	1	2	2	2	2	2	2	2	2	2	2	1	1	0	0	0	1	0	67	1	4	1	2	1	1	1	1	1	0	2	1	0	20	2	16	9
6312010103095	5	5	4	4	4	3	4	4	4	2	2	2	2	1	1	1	2	2	1	1	1	2	2	2	7	1	0	0	0	0	1	67	0	1	0	2	1	0	0	1	5	0	1	1	0	15	2	18	19
6312051035018	4	4	4	4	3	3	4	2	3	1	2	2	2	1	1	1	1	2	2	2	2	2	2	2	2	3	0	0	0	0	1	67	0	2	0	2	1	1	0	1	4	0	1	1	0	21	2	16	15
6312060903105	5	4	4	5	4	4	3	3	4	2	2	2	2	1	1	1	1	1	2	2	2	2	2	2	6	1	0	0	0	0	1	67	1	1	1	2	1	0	0	1	5	0	1	1	0	22	2	18	18
6312111203125	5	5	4	4	4	4	3	3	3	2	1	2	2	1	1	1	2	2	2	2	2	2	2	2	2	1	0	1	0	0	1	67	0	1	0	4	1	0	0	1	1	1	1	2	0	13	2	18	17
24111008	5	5	5	5	1	1	1	4	1	2	2	2	2	1	1	1	2	1	1	2	2	2	2	2	1	1	0	0	0	0	1	68	0	1	0	4	1	0	0	1	1	1	1	1	0	14	2	20	8
24117010	2	4	4	4	3	4	4	4	4	1	2	2	2	1	1	1	1	1	1	1	1	1	2	2	6	2	0	0	0	1	1	68	0	1	0	2	1	0	0	1	4	0	1	2	0	22	2	14	19
1406270548	5	5	5	5	2	2	4	4	4	1	2	1	2	1	1	1	1	1	1	1	1	1	1	1	1	1	0	1	0	1	1	68	0	1	0	2	1	1	0	1	5	0	2	3	1	20	2	20	16
1408200636	4	4	4	4	2	2	2	3	3	2	2	2	2	1	1	1	2	1	2	1	2	2	2	2	2	2	0	0	0	0	1	68	0	1	0	4	1	0	0	1	5	0	1	1	0	20	2	16	12
6111020903044	5	5	4	4	4	4	4	4	3	2	2	1	2	1	1	1	1	2	1	1	1	2	2	1	7	5	0	0	0	0	1	68	0	1	1	2	1	0	0	1	5	1	2	1	0	19	2	18	19
6111020918006	4	4	4	4	4	3	3	1	4	2	2	2	2	1	1	1	2	2	2	2	2	2	2	2	1	1	0	1	0	1	1	68	1	2	1	2	0	1	1	1	5	0	1	3	1	20	2	16	15
6111020920020	5	5	5	4	1	1	4	4	4	2	2	2	2	1	1	1	2	2	2	2	2	2	2	2	1	2	0	0	0	0	1	68	0	1	1	2	1	0	0	1	5	0	1	1	0	17	2	19	14
6121020143001	3	3	3	3	2	1	1	1	2	1	2	2	2	2	2	1	2	1	1	2	2	2	2	2	5	3	0	1	0	1	1	68	1	2	1	2	0	1	0	2	3	0	2	3	1	24	2	12	7
6122031131049	4	4	4	4	2	2	1	1	2	1	2	2	2	1	1	2	2	2	1	2	2	2	2	2	3	2	0	0	0	0	1	68	0	1	0	2	1	1	0	1	3	0	2	1	0	20	2	16	8
6211011121003	5	5	5	5	2	1	2	3	4	1	2	2	2	1	1	1	2	1	1	2	2	2	2	2	1	1	0	0	0	0	1	68	0	1	1	2	1	0	0	2	5	0	2	1	0	22	2	20	12
6211011126021	4	4	4	4	3	1	2	3	4	2	2	2	2	1	1	1	2	2	2	2	2	2	2	2	2	2	0	0	0	0	1	68	0	2	1	2	0	1	0	1	4	0	1	1	0	25	2	16	13
6211020337022	4	4	4	3	3	3	3	3	3	2	2	1	1	1	1	1	2	1	2	2	2	2	2	2	5	2	0	0	0	0	1	68	0	1	1	2	1	0	0	1	2	0	2	1	0	25	2	15	15
6211020338012	3	4	4	4	3	2	3	2	3	1	2	2	1	1	1	2	1	2	2	1	2	2	2	2	2	3	1	0	0	0	1	68	1	3	1	2	0	1	1	1	2	0	2	2	0	15	2	15	13
6211020431045	3	3	3	3	1	1	1	1	1	1	2	1	1	1	1	1	2	2	2	2	2	2	2	2	5	2	0	0	0	0	1	68	0	1	1	2	1	1	0	1	1	0	2	1	0	15	2	12	5
6211020436011	5	5	5	5	3	1	2	2	2	1	2	2	2	1	1	1	2	1	2	2	2	2	2	2	5	1	0	0	0	0	1	68	0	3	1	2	0	1	0	1	2	0	1	1	0	20	2	20	10
6211041146040	4	4	4	4	1	3	3	2	3	2	2	2	2	1	1	1	1	2	1	2	2	2	2	2	2	2	0	1	0	0	1	68	1	4	1	2	0	1	1	1	4	0	1	2	0	20	2	16	12
6211041147011	4	4	4	4	1	1	2	2	2	2	2	2	2	1	1	1	2	2	2	2	2	2	2	2	1	1	0	0	0	0	1	68	0	3	1	2	0	1	0	4	1	0	1	1	0	23	2	16	8
6312010131018	4	4	4	4	4	3	4	3	4	1	2	2	2	1	1	1	2	1	2	2	2	2	2	2	4	2	0	0	0	0	1	68	1	1	0	2	1	0	0	1	4	0	2	1	0	25	2	16	18
6312010131019	4	4	4	4	3	2	3	2	3	1	2	2	2	1	1	1	2	1	1	2	2	2	2	2	6	2	0	0	0	0	1	68	1	2	0	2	1	1	1	1	4	0	2	1	0	25	2	16	13
6312010514004	4	5	4	3	2	2	2	2	1	2	2	2	1	2	1	1	2	2	2	2	2	2	2	2	4	3	1	0	0	1	1	68	1	1	0	2	1	0	0	1	1	0	1	3	1	12	2	16	9
6312051033023	4	4	5	4	3	2	3	4	3	1	2	2	2	1	1	1	2	1	2	2	2	2	2	2	5	5	0	0	0	0	1	68	1	2	0	2	1	0	0	1	1	0	1	1	0	23	2	17	15
6312090403114	5	5	4	4	4	4	3	3	3	2	2	2	2	1	1	1	2	2	2	2	2	2	2	2	6	1	0	0	0	0	1	68	1	1	0	2	1	1	0	1	5	0	1	1	0	23	2	18	17
6312090437027	5	5	4	4	4	2	2	3	3	2	2	2	2	1	1	1	2	2	2	2	2	2	2	2	2	2	0	0	0	0	1	68	1	3	0	2	1	1	0	1	4	0	1	1	0	20	2	18	14
6312111232050	4	4	4	4	4	3	4	3	3	1	2	2	2	2	1	1	2	2	1	1	2	2	2	2	6	4	0	0	0	1	1	68	0	1	0	4	1	1	0	1	3	0	3	2	0	20	2	16	17
1506010600	4	4	4	4	2	2	2	4	3	1	2	2	2	2	1	2	2	2	1	1	1	2	2	2	2	2	0	1	1	1	0	69	1	1	0	2	1	0	0	1	1	0	2	3	1	20	2	16	13
6111020818012	3	3	3	3	1	1	1	1	1	1	1	2	1	1	1	1	1	2	1	1	1	1	1	2	6	5	0	1	0	1	1	69	1	4	1	2	1	1	0	1	1	0	1	3	1	15	2	12	5
6111020926019	5	5	5	5	2	3	3	2	2	2	2	2	2	1	1	1	2	2	1	2	2	2	2	2	3	3	0	0	0	0	1	69	1	3	0	2	0	1	0	1	3	#NULL!	1	1	0	25	2	20	12
6121041633052	5	4	4	4	1	1	4	4	4	1	2	2	2	1	1	1	2	1	2	2	2	2	2	2	2	1	0	0	0	0	1	69	1	4	0	2	1	1	0	1	5	0	1	1	0	18	2	17	14
6211011121001	5	5	5	5	2	1	1	1	3	2	2	2	2	1	1	2	2	2	2	2	2	2	2	2	1	1	0	0	0	0	1	69	0	1	1	2	1	0	0	1	5	0	2	1	0	21	2	20	8
6211011121007	4	4	4	4	2	1	3	2	3	1	2	1	2	1	1	1	2	2	2	2	2	2	2	2	2	2	0	0	0	0	1	69	1	1	1	2	1	0	0	2	1	0	2	1	0	20	2	16	11
6211011126014	4	4	4	4	3	2	2	4	3	2	2	2	2	1	1	1	2	2	1	2	2	2	2	2	3	2	0	0	0	1	1	69	0	2	1	2	1	0	0	1	4	0	2	2	0	17	2	16	14
6211030213010	1	1	1	1	2	1	1	4	1	2	2	2	2	1	1	1	1	1	1	1	2	2	2	2	1	1	0	0	0	0	1	69	1	3	1	2	0	1	0	1	1	0	2	1	0	20	2	4	9
6211030213027	4	4	4	4	3	3	3	3	3	1	2	2	2	1	1	1	2	1	2	2	2	2	2	2	2	1	1	1	0	0	1	69	0	2	1	2	0	1	0	1	1	0	2	3	1	25	2	16	15
6211030213041	4	4	3	2	2	1	3	4	3	1	2	2	2	1	1	1	2	1	1	1	2	2	2	2	4	3	0	0	0	1	1	69	0	2	1	2	0	1	0	1	1	0	2	2	0	17	2	13	13
6211030217018	5	4	4	5	4	4	3	3	4	2	2	1	2	2	1	1	2	2	1	2	2	2	1	2	3	2	0	0	0	0	1	69	0	2	1	2	0	1	0	1	4	0	2	1	0	25	2	18	18
6211040847014	4	4	4	4	2	1	1	2	2	2	2	2	2	1	2	1	2	1	1	1	2	2	2	2	1	1	1	0	0	1	1	69	0	1	1	4	0	0	0	1	1	1	2	3	1	21	2	16	8
6312010103092	4	4	3	3	4	3	3	4	4	1	2	2	2	1	1	1	1	1	2	2	2	2	2	2	2	1	0	0	0	0	1	69	1	1	0	2	1	0	0	1	1	0	1	1	0	18	2	14	18
6312010514017	4	4	4	3	2	2	2	2	2	1	2	2	2	1	1	1	2	2	1	2	2	1	2	2	2	3	0	1	0	0	1	69	0	#NULL!	0	2	1	0	0	1	2	0	1	2	0	12	2	15	10
6312051431079	4	4	4	4	3	2	3	2	3	2	2	2	2	1	1	1	2	1	2	2	2	2	2	2	2	2	0	0	0	0	1	69	1	2	0	2	1	0	1	1	4	0	1	1	0	20	2	16	13
6312051437066	4	4	4	4	1	1	2	3	2	1	2	2	2	1	1	1	2	1	2	2	2	2	2	2	2	2	0	0	0	0	1	69	1	2	0	2	1	0	0	1	1	0	1	1	0	20	2	16	9
6312090431038	4	4	4	4	2	2	2	2	2	2	2	2	2	1	1	1	2	2	2	2	2	2	2	2	3	3	0	0	0	0	1	69	1	1	0	2	1	1	0	1	4	0	1	1	0	20	2	16	10
6312111200009	4	4	5	4	4	3	4	3	4	1	2	2	2	1	1	2	2	2	1	1	1	2	2	2	1	1	0	1	0	1	0	69	0	1	0	2	1	1	0	1	5	0	2	2	0	14	2	17	18
22116005	5	5	5	5	4	4	4	2	4	1	2	2	2	1	1	1	1	1	2	1	2	2	2	2	2	1	0	0	0	0	1	70	0	1	0	2	1	0	0	1	3	0	2	1	0	18	2	20	18
1408200577	4	4	4	4	2	2	2	4	4	2	1	2	2	1	1	1	1	2	2	2	2	2	2	2	2	2	0	1	1	0	1	70	1	2	0	2	1	0	0	1	5	0	1	3	1	20	2	16	14
6111020626029	2	3	2	2	1	1	1	1	1	2	2	2	2	2	1	1	2	2	2	2	2	2	2	2	3	3	0	0	0	1	1	70	0	3	1	2	0	1	0	1	1	0	1	2	0	25	2	9	5
6211020337019	5	5	5	5	4	3	4	3	2	1	2	2	2	1	1	1	2	1	2	2	2	2	2	2	2	2	0	0	0	0	1	70	0	1	1	2	0	1	0	1	2	0	1	1	0	20	2	20	16
6211020433001	4	4	3	2	3	1	3	4	3	2	2	2	2	1	1	1	2	2	1	2	2	2	2	2	1	1	0	0	0	0	1	70	0	3	1	2	0	1	0	1	4	0	1	1	0	25	2	13	14
6211030212003	4	4	4	3	3	2	2	2	1	2	2	1	2	1	1	1	1	2	2	2	2	2	2	2	2	2	0	0	0	0	1	70	1	6	1	2	0	1	0	5	5	0	1	1	0	20	2	15	10
6211030213012	4	4	4	4	1	1	1	1	1	1	2	1	2	1	1	1	1	1	2	2	2	2	2	2	5	2	0	1	0	0	1	70	1	2	1	2	1	1	0	1	1	0	2	2	0	23	2	16	5
6211031111017	4	5	4	3	2	3	3	1	1	1	2	2	2	1	1	1	2	1	1	2	2	2	2	2	3	4	0	1	0	1	1	70	0	1	1	4	0	1	0	1	3	1	2	3	1	15	2	16	10
6211041145016	4	4	4	4	1	1	1	1	1	1	1	2	2	1	1	1	2	2	2	2	2	2	2	2	3	2	1	1	0	0	1	70	0	2	1	4	0	1	0	1	4	1	3	3	1	17	2	16	5
6312010635005	4	4	4	5	4	3	3	3	3	2	2	2	2	1	1	1	2	2	2	2	2	2	2	2	3	3	0	0	0	0	1	70	1	1	0	2	1	0	0	1	1	0	1	1	0	18	2	17	16
6312051035017	4	4	4	4	2	3	4	3	3	1	2	2	2	1	1	1	1	2	2	2	2	2	2	2	2	3	0	0	0	0	1	70	1	3	0	2	1	1	0	1	4	0	3	1	0	18	2	16	15
6312051335053	4	5	5	4	4	4	3	3	3	2	2	2	2	1	1	1	2	1	1	1	2	2	2	2	3	1	0	0	0	0	1	70	1	2	0	2	0	1	0	1	3	0	2	1	0	20	2	18	17
110134	4	4	4	4	3	3	3	3	3	1	2	2	2	2	1	1	2	2	1	1	1	2	2	2	1	1	1	1	0	0	1	71	0	2	1	2	0	1	0	1	1	0	3	3	1	20	2	16	15
1408200604	4	4	4	4	2	2	2	3	3	1	1	1	2	1	1	1	2	2	2	1	1	2	2	2	2	2	0	1	0	0	1	71	0	1	0	4	1	0	0	1	1	0	1	2	0	20	2	16	12
1505280631	4	3	4	5	2	1	4	1	4	1	2	2	2	1	1	1	2	2	1	2	2	2	2	1	5	5	0	0	0	1	1	71	1	1	0	2	1	0	0	1	5	0	1	2	0	25	2	16	12
1506020574	4	4	4	4	2	2	2	4	3	1	2	2	1	1	1	1	1	1	2	2	2	2	2	2	3	2	0	1	0	0	1	71	1	4	0	4	0	0	0	1	5	0	1	2	0	20	2	16	13
6111020926023	5	5	5	5	2	2	3	3	3	2	2	1	2	1	1	1	2	1	1	2	2	2	2	2	3	3	0	1	0	0	1	71	0	4	1	4	0	1	0	1	5	0	1	2	0	25	2	20	13
6122030437034	4	4	4	4	1	1	2	4	3	1	2	2	2	2	1	1	1	2	2	1	1	2	2	2	2	2	0	1	1	0	1	71	1	2	0	4	1	0	0	1	5	0	2	3	1	20	2	16	11
6211011121016	4	4	4	4	2	1	2	2	3	2	2	2	2	1	1	1	2	2	2	2	2	2	2	2	2	2	0	0	0	0	1	71	1	1	1	2	1	0	1	5	1	0	2	1	0	17	2	16	10
6211020431026	4	4	4	4	1	1	1	2	1	1	2	1	2	1	1	1	2	1	2	2	2	2	2	2	3	2	0	0	0	0	1	71	0	1	1	4	1	1	0	1	1	0	2	1	0	15	2	16	6
6211020433037	4	4	3	3	3	2	2	2	2	1	2	2	2	1	1	1	2	1	2	2	2	2	2	2	5	3	0	0	0	0	1	71	0	3	1	4	0	1	0	1	3	1	2	1	0	17	2	14	11
6211020436007	4	4	4	4	4	4	3	1	4	2	2	2	1	1	1	1	2	2	1	1	2	2	2	2	6	1	0	0	0	0	1	71	1	2	0	2	0	1	1	1	2	0	2	1	0	23	2	16	16
6211020734003	5	4	4	3	3	3	4	1	2	2	2	1	1	1	1	1	1	1	2	1	2	2	1	2	2	1	1	0	0	1	1	71	1	4	1	2	0	1	1	1	5	0	2	3	1	15	2	16	13
6211041142011	4	4	4	3	1	1	2	1	4	2	2	2	2	1	1	1	1	2	1	2	1	2	2	2	2	1	0	0	0	0	1	71	1	3	0	2	0	1	0	1	1	0	2	1	0	20	2	15	9
6312010205022	4	4	4	2	1	1	4	3	4	2	2	2	2	1	1	1	2	1	1	2	2	2	2	2	1	1	0	1	0	0	1	71	1	2	0	2	1	0	0	1	1	0	1	2	0	21	2	14	13
6312010631007	4	4	4	4	2	2	2	2	3	2	2	2	2	1	1	1	2	2	2	2	2	2	2	2	3	3	0	0	0	0	1	71	0	1	0	2	1	1	0	1	1	0	1	1	0	20	2	16	11
6312080435022	4	4	4	4	4	3	4	3	2	2	2	2	2	1	1	1	2	2	2	2	2	2	2	2	2	2	0	0	0	1	1	71	1	1	0	2	1	0	0	1	1	0	2	2	0	23	2	16	16
6312111235038	5	4	4	4	4	4	3	2	3	2	2	2	2	1	1	1	2	2	2	2	2	2	2	2	3	3	0	0	0	1	1	71	1	2	0	2	1	0	0	1	1	0	1	2	0	21	2	17	16
11113039	5	5	5	5	2	2	3	3	3	1	2	1	1	1	1	1	2	1	2	1	1	2	2	2	3	3	0	0	0	0	1	72	0	1	0	4	0	#NULL!	0	1	5	0	2	1	0	20	2	20	13
22111011	4	4	4	4	4	3	2	2	2	1	2	2	2	1	1	1	2	2	2	2	2	2	2	2	2	1	0	0	0	0	1	72	1	1	0	2	1	0	1	1	5	0	2	1	0	20	2	16	13
23112002	5	5	5	4	1	2	2	1	2	1	2	2	2	1	1	1	1	2	1	2	2	1	2	1	1	5	1	1	1	0	1	72	0	1	0	4	1	0	0	1	5	0	3	4	1	18	2	19	8
1306180616	4	4	4	4	4	4	4	4	4	1	2	1	1	2	1	1	2	2	1	2	2	2	2	2	3	2	0	0	0	1	1	72	1	1	0	2	1	0	0	1	5	0	1	2	0	20	2	16	20
6111020925003	2	2	2	2	1	1	1	1	1	2	2	1	2	1	1	1	2	2	1	2	1	2	2	2	1	1	0	0	0	0	1	72	#NULL!	4	0	2	0	1	0	1	5	0	1	1	0	20	2	8	5
6211020431020	3	3	3	3	1	1	1	2	1	2	2	2	2	1	1	1	2	2	2	2	2	2	2	2	1	2	1	0	0	0	1	72	1	1	1	2	0	1	1	1	1	0	2	2	0	13	2	12	6
6312010822004	5	5	4	4	2	1	2	1	2	2	2	1	2	1	1	1	1	2	2	2	2	2	2	2	3	2	0	1	0	0	1	72	1	3	0	2	1	0	0	1	5	0	1	2	0	20	2	18	8
6312051437068	4	4	4	4	2	2	2	3	3	2	2	2	2	1	1	1	2	1	2	2	2	2	2	2	2	1	0	0	0	0	1	72	0	2	0	4	1	0	0	1	1	0	1	1	0	20	2	16	12
1306190570	4	4	4	4	2	2	2	3	3	1	2	2	2	1	1	1	2	1	2	2	2	2	2	2	2	2	0	1	0	0	1	73	0	1	0	2	1	1	0	1	5	0	1	2	0	20	2	16	12
1406270552	5	4	5	5	2	1	2	4	2	1	2	2	2	1	1	1	2	1	2	2	2	2	2	1	2	1	0	0	0	0	1	73	1	2	0	2	1	1	0	1	5	0	1	1	0	21	2	19	11
1506040518	4	4	5	5	1	4	2	1	2	2	2	1	1	1	1	1	2	2	1	2	2	1	2	2	5	1	0	0	0	0	1	73	1	1	0	2	1	0	0	1	5	0	1	1	0	24	2	18	10
6122030434036	4	5	5	4	3	2	3	3	2	2	2	2	2	1	1	1	2	2	2	1	2	2	2	2	3	2	0	0	0	0	1	73	1	2	0	2	1	0	0	1	1	0	1	1	0	23	2	18	13
6122031431045	4	4	4	4	2	2	2	2	2	1	2	2	1	1	1	1	2	2	2	2	2	2	2	2	4	2	0	0	0	0	1	73	1	1	0	2	1	0	0	1	2	0	2	1	0	20	2	16	10
6122031539004	5	5	4	4	2	2	3	4	4	2	2	2	2	1	2	1	2	2	2	2	2	2	2	2	2	2	0	1	0	0	1	73	1	2	0	2	1	0	0	1	3	0	2	2	0	18	2	18	15
6211020433023	5	5	5	5	4	4	4	4	4	1	2	2	2	1	1	1	2	1	1	2	2	2	2	2	1	2	1	0	0	0	1	73	0	4	1	2	0	1	0	1	1	0	2	2	0	18	2	20	20
6211020734021	5	5	5	4	2	1	3	1	3	1	1	2	2	1	1	1	2	2	2	2	1	2	2	2	4	1	1	0	0	1	1	73	0	3	1	2	0	1	0	1	1	0	2	3	1	20	2	19	10
6311020105018	2	4	5	3	1	1	4	2	4	1	2	2	2	2	1	1	1	1	1	1	2	2	2	2	6	1	0	0	0	0	1	73	0	2	1	4	1	0	0	1	1	0	1	1	0	22	2	14	12
6312040231023	4	4	4	4	3	1	4	1	4	2	2	2	2	2	1	1	2	2	2	2	2	2	2	2	2	2	0	0	0	0	1	73	1	3	0	2	1	0	0	1	3	0	1	1	0	21	2	16	13
6312040232025	4	3	4	3	3	4	3	4	3	2	2	2	2	1	1	1	2	2	2	1	1	2	2	2	3	2	0	0	0	0	1	73	1	1	0	2	1	1	0	1	5	0	1	1	0	22	2	14	17
22111002	5	5	5	5	4	3	4	2	4	2	1	2	2	1	1	1	2	2	2	1	2	2	2	2	3	2	0	1	1	0	1	74	1	2	0	2	1	0	0	1	3	0	1	3	1	22	2	20	17
1308140541	4	4	4	4	2	2	2	4	3	1	2	2	2	1	1	1	1	1	2	2	2	2	2	2	2	2	0	1	0	0	1	74	1	4	0	2	1	0	1	1	4	0	1	2	0	20	2	16	13
1406270525	5	5	5	4	4	3	4	4	4	2	2	1	1	1	1	1	2	2	1	1	1	2	2	2	2	1	0	0	0	0	1	74	1	1	0	2	1	1	0	1	5	0	1	1	0	22	2	19	19
6111020103079	3	4	3	3	3	3	3	3	3	1	2	1	1	1	1	1	2	2	2	2	2	2	2	2	7	1	0	0	0	0	1	74	1	5	1	2	0	1	1	1	1	0	1	1	0	22	2	13	15
6211020431065	4	4	4	2	2	2	2	1	3	2	2	2	2	1	1	1	2	2	2	2	2	2	2	2	2	2	0	0	0	0	1	74	0	1	1	2	0	1	0	1	1	0	2	1	0	15	2	14	10
6211030212049	5	5	5	5	1	1	2	1	2	1	2	1	1	1	1	1	1	1	1	1	1	1	2	2	1	1	0	0	0	1	1	74	0	2	1	4	0	1	0	1	2	1	1	2	0	25	2	20	7
6211030215004	3	3	3	3	2	3	3	2	2	1	1	1	2	1	1	1	2	2	2	2	2	1	2	2	1	1	0	1	0	1	1	74	0	1	1	2	1	1	0	1	2	0	1	3	1	19	2	12	12
6211040844008	3	2	4	3	1	2	3	3	3	2	2	2	2	1	1	1	2	2	2	2	1	2	2	2	1	2	0	0	0	0	1	74	1	3	1	2	0	1	0	5	1	0	2	1	0	23	2	12	12
6211041145027	4	5	5	5	3	2	2	2	2	1	2	1	1	2	2	1	1	1	1	1	1	1	2	2	1	1	0	1	0	1	1	74	0	1	1	2	1	1	0	1	1	0	2	3	1	20	2	19	11
6312051403139	5	5	4	4	4	3	3	4	4	1	2	2	2	1	1	1	1	1	2	2	2	2	2	2	6	1	0	1	0	0	1	74	1	2	0	2	1	0	0	1	5	0	2	2	0	13	2	18	18
250988	5	5	4	4	4	3	4	3	3	2	2	2	1	1	1	1	1	1	2	2	2	2	2	1	6	2	0	0	0	1	1	75	1	3	1	2	0	1	0	1	5	0	2	2	0	23	2	18	17
6122020803123	5	4	5	4	4	3	3	4	3	2	2	2	2	1	1	1	2	2	1	1	1	2	2	2	6	1	0	0	0	0	1	75	0	1	0	2	1	0	0	1	1	0	2	1	0	20	2	18	17
6211020734001	4	4	4	3	1	2	3	1	2	1	2	2	2	1	1	1	2	1	1	2	1	2	2	2	5	1	1	0	0	1	1	75	0	3	1	4	0	1	0	1	3	1	1	3	1	21	2	15	9
6211030211024	3	4	4	4	1	1	1	1	1	1	2	2	2	1	1	1	2	2	2	2	2	1	2	2	2	3	1	0	0	0	1	75	1	1	1	4	0	1	0	1	2	1	2	2	0	23	2	15	5
6211030215005	4	4	3	4	3	3	2	3	3	2	1	1	2	1	1	1	1	1	1	1	2	2	2	2	4	1	0	1	0	1	1	75	0	1	1	2	1	1	0	1	1	0	2	3	1	21	2	15	14
6312010329004	3	3	3	3	4	3	3	3	3	1	2	2	2	1	1	1	2	2	1	2	2	2	2	2	5	3	0	0	0	0	1	75	#NULL!	1	0	2	0	#NULL!	1	1	2	0	3	1	0	15	2	12	16
6312010337008	4	4	4	4	2	2	2	3	3	2	2	2	2	1	1	1	2	2	1	1	1	2	2	2	2	1	0	0	0	0	1	75	1	1	0	2	1	0	0	1	1	0	1	1	0	20	2	16	12
6312111203124	2	2	2	2	2	1	2	4	3	2	2	1	2	1	1	1	1	1	1	1	1	2	2	1	1	1	0	0	0	0	1	75	1	1	0	2	1	1	0	1	1	0	1	1	0	23	2	8	12
21117017	5	5	5	5	4	4	4	4	4	2	2	2	1	1	1	1	2	2	2	2	2	2	2	2	6	2	0	0	0	0	1	76	1	1	0	2	1	0	0	1	5	0	2	1	0	25	2	20	20
22116010	5	5	5	5	3	1	2	2	2	2	2	1	2	1	1	1	2	2	1	1	1	1	1	1	5	2	0	0	0	1	1	76	0	1	0	4	1	0	0	1	4	1	3	2	0	20	2	20	10
6122020531094	4	4	4	4	4	3	2	2	4	2	2	2	1	1	1	1	2	2	2	2	2	2	2	2	3	3	0	0	0	0	1	76	0	1	0	2	1	1	0	1	3	0	2	1	0	20	2	16	15
6122030431051	4	4	4	4	4	2	3	2	4	2	2	2	2	1	1	1	2	2	2	2	2	2	2	2	2	2	0	0	0	0	1	76	1	1	0	2	1	0	0	1	4	0	1	1	0	20	2	16	15
6211011125007	4	4	3	3	3	3	3	3	3	2	2	1	1	2	1	1	2	2	2	2	2	2	2	2	4	4	0	0	0	0	1	76	0	1	1	2	1	0	0	1	4	0	2	1	0	25	2	14	15
6211011125028	5	4	4	4	3	3	3	3	3	2	2	1	1	2	1	1	2	2	2	1	2	2	2	2	5	3	0	1	0	1	1	76	0	1	1	4	1	0	0	1	4	1	1	3	1	0	2	17	15
6211020331068	4	4	4	4	1	1	1	1	1	2	2	2	2	1	1	1	2	1	2	2	2	2	2	2	2	3	0	0	0	0	1	76	1	3	1	2	0	1	1	1	1	0	2	1	0	20	2	16	5
6211020734002	4	4	4	3	2	2	4	1	2	2	2	2	1	1	1	1	2	1	2	2	2	2	1	2	2	1	0	0	0	1	1	76	1	1	1	2	0	1	0	1	5	0	1	2	0	21	2	15	11
6211030217020	1	4	3	3	3	2	3	2	3	2	2	1	2	1	1	1	2	1	1	2	2	2	1	2	6	2	0	0	0	0	1	76	0	1	1	4	1	1	0	1	1	1	1	1	0	15	2	11	13
6211031114007	4	4	4	2	2	2	3	2	2	2	2	1	2	1	1	1	2	1	1	2	2	1	2	1	3	5	0	1	0	1	1	76	0	3	1	2	0	1	0	1	4	0	1	3	1	18	2	14	11
6211040841005	3	3	3	3	3	3	2	2	2	2	2	2	2	1	1	1	2	1	1	1	1	1	1	2	3	2	0	0	0	1	1	76	0	1	1	4	1	0	0	1	4	1	3	2	0	22	2	12	12
6312051005030	5	4	4	5	3	2	3	1	4	2	2	2	1	1	1	1	2	2	1	2	2	2	2	2	1	1	0	0	0	0	1	76	1	2	0	2	1	0	0	1	5	0	1	1	0	25	2	18	13
21113043	5	4	4	4	3	2	2	2	1	1	1	1	2	1	1	1	1	1	1	1	1	1	1	1	3	2	1	1	0	1	1	77	1	1	0	2	1	0	0	1	5	0	2	4	1	9	2	17	10
1506020567	5	5	4	5	3	2	3	2	3	1	1	2	1	1	1	1	2	1	2	2	2	2	2	2	2	2	0	1	0	0	1	77	1	4	0	2	0	1	0	1	4	0	1	2	0	22	2	19	13
6111020903042	5	5	5	5	4	3	3	4	4	1	2	1	2	2	1	1	2	2	1	1	1	2	2	2	3	1	1	0	0	1	1	77	0	1	0	4	1	0	0	1	3	1	1	3	1	23	2	20	18
6122020531059	4	4	4	4	4	3	2	2	4	2	2	2	2	1	1	2	2	2	2	2	2	2	2	2	3	3	0	0	0	0	1	77	1	3	0	2	1	1	0	1	3	0	2	1	0	20	2	16	15
6122031526046	5	5	5	5	4	4	4	4	4	2	2	2	2	2	1	1	2	2	2	2	2	2	2	2	3	2	0	0	0	1	1	77	1	1	0	2	1	0	0	1	1	0	1	2	0	25	2	20	20
6211030211016	4	4	4	3	1	3	2	1	1	1	1	2	2	1	1	1	2	1	1	2	2	2	2	2	5	2	0	1	1	1	1	77	0	1	1	4	0	1	0	1	3	0	3	4	1	14	2	15	8
6311020100005	5	4	5	4	3	3	3	4	4	1	2	2	2	1	1	1	1	2	1	2	2	1	2	2	3	2	0	0	0	0	1	77	1	1	1	4	1	0	0	1	5	0	1	1	0	21	2	18	17
6311020103018	5	4	5	4	4	4	3	3	4	1	2	1	1	1	1	1	2	2	1	1	1	2	2	1	7	1	0	0	0	0	1	77	0	4	1	2	0	1	0	1	5	0	1	1	0	23	2	18	18
6312051337060	4	4	4	4	2	2	2	3	3	2	2	2	2	1	1	1	1	1	2	2	1	2	2	2	2	3	0	0	0	0	1	77	0	2	0	4	1	0	0	1	5	0	2	1	0	20	2	16	12
6312101135025	5	5	4	4	4	3	4	2	3	2	2	2	2	1	1	1	2	2	2	2	2	2	2	2	3	2	0	0	0	0	1	77	0	1	1	4	1	0	0	1	1	0	2	1	0	24	2	18	16
6111020925005	4	4	4	4	3	3	3	3	3	2	2	2	2	1	1	1	2	1	1	1	1	2	2	2	2	2	0	1	0	0	1	78	#NULL!	8	1	2	0	1	0	1	1	0	1	2	0	15	2	16	15
6111020927004	4	3	3	3	3	1	2	4	4	1	2	2	2	1	1	1	1	2	1	2	2	2	2	2	1	2	0	0	0	0	1	78	1	3	1	4	0	1	0	1	5	1	1	1	0	15	2	13	14
6121020147023	4	4	4	4	2	1	1	1	1	1	2	2	2	1	1	1	1	2	1	1	2	2	2	2	2	2	1	1	0	0	1	78	0	4	1	4	0	1	0	1	3	1	3	3	1	20	2	16	6
6211020334018	5	5	5	3	2	2	2	3	2	2	2	2	2	1	1	1	2	1	1	2	2	2	2	2	5	1	0	0	0	1	1	78	1	3	1	2	0	1	0	5	1	0	2	2	0	20	2	18	11
6211020337010	4	4	4	4	3	1	2	2	3	2	2	2	2	1	1	1	2	1	2	2	2	2	2	2	1	2	0	0	0	0	1	78	1	3	1	2	0	1	1	5	1	0	1	1	0	25	2	16	11
6211031114006	4	4	4	2	2	2	3	2	2	2	2	1	2	1	1	1	2	2	1	1	2	2	2	1	5	3	0	1	0	0	1	78	1	5	1	2	0	1	0	3	4	0	2	2	0	16	2	14	11
6312010407002	4	4	5	4	3	2	2	2	2	2	1	1	1	1	1	1	1	2	1	1	1	2	2	2	6	5	0	0	0	0	1	78	1	3	0	2	1	0	0	1	5	0	2	1	0	22	2	17	11
6312010407003	5	5	5	4	2	2	3	4	4	1	1	1	2	1	1	1	2	2	1	2	2	2	2	2	3	5	0	1	1	0	1	78	0	1	0	4	1	0	0	1	5	0	3	3	1	20	2	19	15
6312060903107	5	4	4	5	4	3	3	4	4	1	2	1	1	1	1	1	1	1	2	2	2	2	2	2	6	1	0	0	0	0	1	78	1	1	1	2	1	0	1	1	5	0	1	1	0	18	2	18	18
6312101135027	5	5	5	5	3	2	3	2	3	2	2	1	2	1	1	1	2	2	1	1	2	2	2	2	2	3	0	0	0	0	1	78	1	1	0	4	1	0	1	1	1	1	2	1	0	20	2	20	13
6121041634053	5	4	5	5	3	3	2	3	3	2	1	1	2	1	1	1	2	2	2	2	2	2	2	2	2	2	0	0	0	0	1	79	1	1	0	2	1	1	1	1	4	0	1	1	0	23	2	19	14
6211011126010	4	4	5	5	2	1	1	4	4	1	1	2	2	1	1	1	2	2	2	2	2	2	2	1	4	3	0	0	0	0	1	79	1	1	1	2	1	0	0	1	1	0	2	1	0	15	2	18	12
6311020105014	4	4	5	4	2	1	4	2	4	1	1	1	1	1	1	1	2	2	1	1	2	2	1	1	5	1	0	1	0	0	1	79	0	1	1	4	1	1	0	1	5	1	2	2	0	24	2	17	13
1506010574	5	4	4	5	4	3	4	4	4	1	2	1	1	1	1	1	1	2	2	2	2	2	2	2	6	1	0	1	0	0	1	80	1	3	0	2	1	0	0	1	5	0	3	2	0	21	2	18	19
6211020433016	4	4	4	4	4	4	4	1	3	2	2	1	2	1	2	1	2	2	1	2	2	2	2	2	4	1	1	0	0	0	1	80	0	1	1	4	0	1	0	1	1	1	2	2	0	23	2	16	16
6211020434024	4	4	4	4	1	1	1	3	3	1	2	1	1	1	1	1	1	2	1	2	1	2	2	2	1	5	1	1	0	1	1	80	1	6	1	2	0	1	0	1	1	0	1	4	1	19	2	16	9
6211020434028	4	3	3	3	1	1	1	1	2	1	2	1	1	1	1	1	2	2	1	1	1	2	2	2	4	2	1	0	0	1	1	80	1	3	1	1	0	1	0	1	1	1	2	3	1	23	2	13	6
6211030213045	4	4	4	4	2	1	2	1	1	1	2	2	2	1	1	1	2	1	1	1	1	2	2	2	1	3	0	1	0	0	1	80	0	2	1	4	1	1	0	1	1	1	2	2	0	21	2	16	7
6211040841004	4	4	4	4	2	3	2	3	3	1	2	2	2	1	1	1	2	1	1	2	2	2	2	2	5	3	1	1	0	0	1	80	0	2	1	4	1	1	0	1	3	1	2	3	1	25	2	16	13
6312010503098	5	5	4	4	4	3	3	4	3	2	2	2	1	1	1	1	1	2	2	2	2	2	2	2	4	1	0	0	0	0	1	80	1	4	0	2	1	1	0	1	1	0	1	1	0	20	2	18	17
6111020127018	4	3	4	3	3	2	3	1	4	1	2	1	2	1	1	1	2	2	2	2	2	2	2	2	2	2	0	1	0	0	1	81	1	3	1	2	0	1	1	1	5	0	2	2	0	23	2	14	13
6211020731021	4	4	4	3	3	2	2	2	3	1	2	2	2	2	1	1	2	2	2	2	1	2	2	2	2	2	0	1	0	1	1	81	0	4	1	4	0	1	0	2	1	1	1	3	1	12	2	15	12
6211020433034	4	4	4	3	2	2	2	3	2	2	2	2	2	1	1	1	1	1	1	1	1	1	1	2	5	3	1	0	0	0	1	82	1	3	1	2	0	1	0	1	4	0	2	2	0	23	2	15	11
21112011	5	5	5	5	1	1	1	3	3	1	2	2	2	1	1	1	1	1	1	1	1	2	2	2	6	3	0	0	0	0	1	83	1	2	0	2	1	0	0	1	5	0	1	1	0	21	2	20	9
6121020146031	4	4	3	3	2	1	1	2	1	2	1	2	2	2	1	2	2	1	1	2	2	2	2	2	4	4	0	1	0	0	0	83	1	3	1	2	0	1	0	5	1	0	2	1	0	20	2	14	7
6312010822002	4	4	4	4	2	1	1	1	2	1	1	2	2	1	1	1	1	2	1	2	1	2	2	2	3	2	0	1	0	0	1	83	1	2	0	2	1	0	0	1	5	0	2	2	0	22	2	16	7
6122031433045	5	4	5	5	2	1	2	4	2	2	2	2	1	1	1	1	2	1	2	2	2	2	2	2	6	1	0	0	0	0	1	84	1	1	0	2	1	1	0	1	5	0	1	1	0	20	2	19	11
6311020105011	5	5	5	2	2	1	4	1	4	2	2	1	2	1	1	1	2	2	1	2	2	2	2	2	1	6	0	1	0	0	1	84	1	4	1	2	0	1	0	1	1	0	1	2	0	25	2	17	12
6211020431003	4	4	4	4	2	2	3	2	2	2	2	2	2	2	1	1	2	2	2	2	2	2	2	2	4	4	0	0	0	1	1	86	1	6	1	2	0	1	0	1	5	0	1	2	0	20	2	16	11
6211020534029	5	5	5	5	2	2	2	2	3	2	2	1	2	1	1	1	2	1	1	2	2	2	2	2	3	2	0	0	0	0	1	86	0	4	1	4	0	1	0	1	1	1	2	1	0	23	2	20	11
6211011125014	5	5	4	3	1	1	1	1	1	2	2	1	2	1	1	1	2	2	1	1	1	2	2	2	4	2	0	0	0	0	1	91	1	3	1	2	0	1	0	1	1	0	2	1	0	23	2	17	5
6111020925004	4	4	4	4	3	3	3	3	3	2	1	2	2	1	1	1	2	2	1	2	2	2	2	2	1	1	0	0	0	0	1	67	0	3	1	4	0	1	0	6	2	1	1	1	0	23	1	16	15
6312010405003	4	5	5	4	2	2	4	3	4	1	2	1	1	2	1	1	2	2	1	1	2	2	2	2	3	1	0	1	0	0	1	63	0	2	0	2	1	0	0	1	5	0	1	2	0	24	1	18	15
6312010823002	4	5	5	4	4	4	3	3	3	1	2	1	1	1	1	1	2	2	1	1	2	2	2	1	1	1	1	1	1	1	1	63	1	3	0	2	1	0	0	#NULL!	3	0	3	5	1	20	1	18	17
1506010610	5	4	4	4	1	1	3	2	3	2	2	2	2	1	1	1	2	1	1	1	1	2	2	2	6	1	0	0	0	0	1	64	0	1	0	2	1	0	0	1	5	0	1	1	0	20	1	17	10
6121041637049	4	4	4	4	2	2	2	4	3	2	2	2	2	1	1	1	2	2	2	2	2	2	2	2	2	2	0	1	0	0	1	64	1	4	0	2	0	1	0	1	5	0	1	2	0	20	1	16	13
6311020105017	5	5	5	3	2	2	4	4	4	1	2	1	2	2	1	1	2	2	1	1	1	2	2	1	1	1	1	0	0	0	1	64	0	2	0	2	0	0	0	1	1	0	3	2	0	25	1	18	16
6111020926020	4	4	4	4	2	1	3	2	3	2	2	2	2	1	1	1	2	2	1	2	2	2	2	2	2	2	0	0	0	0	1	65	1	4	0	2	0	1	0	1	5	0	1	1	0	25	1	16	11
6211011121004	5	5	5	5	2	2	2	2	3	2	2	2	2	1	1	1	2	1	1	2	2	2	2	2	1	1	0	0	0	0	1	65	1	1	1	2	1	0	0	1	5	0	2	1	0	22	1	20	11
6211011121006	4	4	4	4	2	1	2	2	2	2	2	2	2	1	1	1	2	2	1	1	1	2	2	2	4	4	0	0	0	1	1	65	1	2	1	2	1	0	1	5	1	0	1	2	0	21	1	16	9
6211011121017	4	4	4	4	2	1	2	3	2	2	2	1	2	1	1	1	2	2	2	2	2	2	2	2	2	1	0	0	0	0	1	65	0	1	1	2	1	0	0	1	3	0	2	1	0	18	1	16	10
6211020438006	4	4	4	4	3	1	1	1	4	2	2	2	2	1	1	1	1	1	1	1	2	2	2	1	5	4	0	1	0	0	1	65	1	4	1	2	0	1	1	2	1	0	1	2	0	20	1	16	10
6211041144015	5	5	5	5	1	1	1	1	1	2	2	2	2	1	1	1	2	1	1	1	2	2	2	2	2	2	0	0	0	1	1	65	1	1	1	2	1	0	0	1	5	0	1	2	0	25	1	20	5
6211041144028	5	5	5	5	1	1	1	1	1	2	2	2	2	1	1	1	2	2	1	1	2	2	1	2	1	1	0	0	0	0	1	65	0	2	1	2	1	1	0	1	3	0	1	1	0	25	1	20	5
6311020105019	5	4	4	3	1	1	4	4	4	2	2	2	2	1	1	1	2	2	1	2	2	2	2	2	1	1	0	0	0	0	1	65	0	4	1	2	0	1	0	1	5	0	1	1	0	25	1	16	14
6312040232023	4	3	4	3	4	3	4	3	4	1	2	2	2	2	1	1	2	1	1	1	1	1	1	2	2	4	0	1	0	0	1	65	1	1	1	2	0	1	0	1	5	0	1	2	0	23	1	14	18
6312111203129	5	5	4	4	4	4	3	3	3	2	2	2	2	1	1	1	1	1	2	2	2	2	2	2	2	5	0	0	0	0	1	65	1	4	1	2	1	0	1	5	1	0	1	1	0	22	1	18	17
1307230511	4	4	4	4	1	1	2	3	3	1	2	2	2	1	1	1	2	1	2	2	1	2	2	2	2	2	0	1	0	0	1	66	0	1	0	2	1	0	0	1	4	0	1	2	0	20	1	16	10
6111020520026	5	5	5	4	1	1	4	4	4	2	2	2	2	1	1	1	2	2	2	2	2	2	2	2	2	2	0	0	0	0	1	66	1	1	1	4	1	1	0	1	5	0	2	1	0	24	1	19	14
6121020144037	5	5	5	5	1	1	1	1	1	2	2	2	2	1	1	1	2	2	1	2	2	2	2	2	1	1	0	0	0	0	1	66	0	2	1	2	1	1	0	1	3	0	1	1	0	20	1	20	5
6211011121028	4	5	5	5	2	1	1	2	2	1	2	2	2	1	1	2	2	1	1	2	2	1	2	2	4	2	0	0	0	0	1	66	0	1	1	2	1	0	0	1	1	0	2	1	0	19	1	19	8
6211011126009	5	4	4	4	3	2	3	2	4	2	2	2	2	1	1	1	2	2	2	2	2	2	2	2	1	2	0	0	0	0	1	66	0	5	1	2	1	1	0	1	3	0	1	1	0	16	1	17	14
6211011127029	5	5	5	5	2	4	2	2	2	2	2	1	2	1	1	1	2	2	1	1	2	2	1	1	2	2	0	0	0	0	1	66	0	1	1	2	1	0	0	1	1	0	1	1	0	25	1	20	12
6211020437025	4	4	4	3	3	3	3	3	3	1	2	1	2	1	1	1	2	1	1	2	2	2	2	2	1	2	1	0	0	0	1	66	0	5	1	2	0	1	0	1	3	0	1	2	0	22	1	15	15
6211030213044	4	4	4	4	2	1	2	1	1	1	2	2	2	1	1	1	2	1	1	1	1	2	2	2	1	3	1	1	0	0	1	66	0	1	1	2	0	1	0	1	1	0	2	3	1	23	1	16	7
6211040847015	4	4	4	4	3	1	2	2	2	2	2	2	2	1	1	1	2	1	1	2	2	2	2	2	1	1	0	1	0	0	1	66	0	1	1	2	0	1	0	2	1	0	2	2	0	21	1	16	10
6211041144020	5	5	4	4	1	1	1	1	2	2	2	2	2	1	1	1	2	1	2	1	2	2	1	2	3	1	0	0	0	1	1	66	0	3	1	2	0	1	0	1	1	0	2	2	0	22	1	18	6
6211041147012	4	4	4	4	2	1	2	1	1	1	2	2	2	1	1	1	2	2	1	1	2	2	2	2	1	1	0	0	0	1	1	66	1	3	1	2	0	1	0	5	3	0	1	2	0	20	1	16	7
6312010131017	4	4	4	4	4	3	3	2	4	2	2	2	2	1	1	1	2	1	2	2	2	2	2	2	2	2	0	0	0	0	1	66	1	2	0	2	1	0	1	1	4	0	2	1	0	20	1	16	16
6312010329007	4	4	4	4	3	3	3	3	3	2	2	2	2	1	1	1	2	2	1	2	2	2	2	2	5	5	0	0	0	1	1	66	0	1	0	2	1	0	0	1	4	0	1	2	0	19	1	16	15
6312010823001	4	5	4	4	4	3	3	2	2	1	2	1	2	1	2	1	2	2	1	1	2	2	2	2	1	5	0	0	1	1	1	66	0	2	0	2	1	0	0	1	4	0	1	3	1	19	1	17	14
6312060931030	4	4	4	4	4	3	4	3	4	2	2	2	2	1	1	1	2	2	2	2	2	2	2	2	5	2	0	0	0	0	1	66	1	3	1	2	0	1	1	4	4	0	1	1	0	22	1	16	18
6312060931033	4	4	4	4	4	3	4	3	4	2	2	2	2	2	1	1	2	2	2	2	2	2	2	2	6	3	0	1	0	0	1	66	1	3	1	2	1	1	1	5	5	0	1	2	0	20	1	16	18
6312111203127	5	5	4	4	4	4	3	3	4	2	2	2	2	2	1	1	1	2	2	2	2	2	2	1	6	1	0	1	0	1	1	66	0	1	0	2	1	1	0	1	5	0	1	3	1	21	1	18	18
6322070436020	5	5	5	5	4	2	4	4	4	2	2	1	2	1	1	1	2	2	1	1	2	2	2	2	1	1	0	0	0	0	1	66	1	4	0	2	0	1	0	1	5	0	1	1	0	25	1	20	18
23113019	1	4	4	4	3	3	1	2	2	2	2	2	2	1	1	1	2	2	2	2	2	2	2	2	1	1	0	1	0	0	1	67	1	1	0	2	1	0	0	1	1	0	1	2	0	24	1	13	11
1406270568	5	4	4	4	2	1	2	2	4	2	2	2	2	1	1	1	1	2	1	1	2	1	2	2	1	5	0	0	0	0	1	67	0	2	0	2	1	0	0	1	5	0	1	1	0	25	1	17	11
6211011123004	2	5	2	2	4	3	2	4	4	2	2	1	1	1	2	2	2	2	1	1	2	1	1	2	1	3	0	0	0	1	0	67	0	2	1	2	0	1	0	1	3	0	2	1	0	18	1	11	17
6211011125008	3	3	3	4	2	2	2	2	2	2	2	1	2	1	2	2	2	2	2	2	2	2	2	1	5	3	0	1	0	0	1	67	0	2	1	2	1	1	0	1	4	0	1	2	0	22	1	13	10
6211020337040	4	4	4	4	2	3	3	3	1	2	2	2	2	1	1	1	2	1	2	2	2	2	2	2	1	1	0	0	0	0	1	67	0	3	1	2	0	1	0	1	1	0	2	1	0	25	1	16	12
6211020431038	4	2	2	2	1	2	3	1	4	2	2	2	2	1	1	1	2	1	2	2	2	2	2	2	1	3	0	0	0	0	1	67	1	2	1	2	0	1	1	5	4	0	2	1	0	23	1	10	11
6211020433021	4	4	3	3	2	1	1	1	1	1	2	1	2	1	1	1	1	1	1	1	2	2	2	2	3	1	0	0	0	0	1	67	1	4	0	2	0	1	1	3	1	0	2	1	0	14	1	14	6
6211020433028	4	4	4	4	2	1	1	1	2	2	1	2	2	1	1	1	2	2	1	2	2	2	2	2	2	1	0	0	1	0	1	67	1	3	0	2	0	1	1	5	4	0	2	2	0	20	1	16	7
6211020437020	1	1	1	1	3	3	4	4	3	2	2	2	2	1	1	1	2	2	2	2	2	2	2	2	2	2	0	0	0	0	1	67	0	3	1	2	0	1	0	1	2	0	2	1	0	17	1	4	17
6211020737031	4	4	4	4	3	3	3	3	3	2	2	2	2	1	1	1	2	2	2	2	2	2	2	2	2	2	0	0	0	0	1	67	1	2	1	2	0	1	0	5	1	0	1	1	0	25	1	16	15
6211030213024	4	4	4	4	2	2	2	1	2	2	2	2	2	1	1	1	2	2	2	2	2	2	2	2	5	1	0	0	0	0	1	67	1	2	1	2	1	1	0	1	1	0	1	1	0	20	1	16	9
6311020110007	5	5	5	2	1	2	2	2	2	2	2	1	2	1	1	1	2	2	2	2	2	2	2	2	3	2	0	0	0	0	1	67	1	4	1	2	0	1	1	2	4	0	1	1	0	25	1	17	9
6312010131020	4	4	4	4	3	2	3	2	3	2	2	2	2	1	1	1	2	1	1	2	2	2	2	2	6	2	0	0	0	0	1	67	1	3	0	2	0	1	0	1	4	0	2	1	0	20	1	16	13
6312051431082	4	4	4	4	4	3	3	2	4	2	2	2	2	1	1	1	2	1	2	2	2	2	2	2	4	2	0	0	0	0	1	67	0	1	0	4	1	1	0	1	4	0	1	1	0	25	1	16	16
24115005	5	5	5	4	1	3	3	3	3	1	2	2	2	1	1	1	2	1	2	2	2	2	2	2	1	1	0	0	0	0	1	68	1	1	0	2	1	0	0	1	5	0	1	1	0	23	1	19	13
1306180610	4	4	4	4	2	2	2	3	3	1	2	2	2	2	1	1	2	2	1	1	2	2	2	2	2	2	0	0	0	0	1	68	0	1	0	2	1	0	0	1	5	0	1	1	0	20	1	16	12
1306190564	5	5	5	4	3	1	2	2	4	2	2	2	2	1	1	1	2	2	1	1	2	2	2	2	1	1	0	0	0	0	1	68	0	1	0	2	1	0	0	1	5	0	1	1	0	25	1	19	12
1506020582	5	5	5	5	2	1	4	3	4	2	2	2	1	1	1	1	2	2	1	1	1	2	2	2	1	1	0	1	0	0	1	68	1	2	0	2	1	0	0	1	5	0	1	2	0	25	1	20	14
6111020820022	5	5	5	3	1	1	4	4	4	2	2	2	2	1	1	1	2	2	2	2	2	2	2	2	1	2	0	0	0	0	1	68	0	1	1	2	1	0	0	1	5	0	2	1	0	24	1	18	14
6111020910026	4	4	2	4	2	1	2	2	2	1	1	2	2	1	1	1	1	2	2	2	2	1	1	1	5	2	0	1	0	0	1	68	1	3	1	2	0	1	0	2	5	0	2	2	0	10	1	14	9
6122031236042	5	5	5	5	2	2	4	2	4	2	2	2	2	1	1	1	2	2	1	1	2	2	2	2	1	1	0	1	0	0	1	68	1	1	0	2	1	0	0	1	5	0	1	2	0	25	1	20	14
6211011121011	4	4	4	4	2	1	3	3	3	2	2	2	2	1	1	1	1	2	2	2	2	2	2	2	4	3	0	1	0	0	1	68	1	1	1	2	1	0	1	2	1	0	1	2	0	20	1	16	12
6211011126023	4	5	5	4	2	1	2	2	2	2	2	2	2	1	1	1	2	2	2	2	2	2	2	2	1	1	0	0	0	0	1	68	1	2	1	2	1	0	0	1	1	0	2	1	0	18	1	18	9
6211020431051	3	3	3	2	4	1	3	2	4	2	2	2	2	1	1	1	1	1	2	2	2	2	2	2	2	1	0	1	0	0	1	68	1	3	1	2	0	1	1	1	1	0	1	2	0	25	1	11	14
6211030215011	5	4	4	4	3	3	3	2	4	1	2	1	2	1	1	1	2	2	2	2	2	2	2	2	5	3	0	0	0	0	1	68	1	4	1	2	0	1	0	2	3	1	1	1	0	15	1	17	15
6211030216025	5	5	5	4	3	3	3	4	4	1	2	2	2	1	1	1	1	2	1	1	2	2	2	2	6	2	0	0	0	0	1	68	1	3	0	2	1	0	0	1	4	0	1	1	0	20	1	19	17
6312010200006	4	5	4	5	3	3	3	4	4	2	2	1	2	1	1	1	2	2	2	2	2	2	2	2	2	3	0	1	0	0	1	68	0	2	0	2	1	0	0	1	3	0	1	2	0	23	1	18	17
6312051334054	5	5	5	5	4	2	2	3	3	2	2	2	2	1	1	1	2	2	1	1	2	2	2	2	1	2	0	0	0	0	1	68	1	3	0	2	0	1	1	1	5	0	2	1	0	20	1	20	14
6312080437018	4	4	4	4	4	3	4	4	4	2	1	2	2	1	1	1	2	2	2	2	2	2	2	2	1	3	0	0	0	0	1	68	1	5	0	2	0	1	0	1	5	0	2	1	0	24	1	16	19
6312090435032	4	4	4	4	4	4	4	1	3	2	2	2	2	1	1	1	2	1	2	2	2	2	2	1	3	2	0	0	0	0	1	68	1	2	0	2	1	1	0	1	1	0	1	1	0	20	1	16	16
24113014	5	5	5	3	2	2	1	1	3	2	2	2	2	1	1	1	2	1	1	1	1	2	2	2	4	4	0	0	0	0	1	69	1	1	0	2	1	0	0	1	1	0	1	1	0	25	1	18	9
24117005	5	5	5	4	3	3	3	1	3	1	2	2	2	1	1	1	2	1	1	1	1	2	2	2	1	1	0	0	0	0	1	69	1	1	0	2	1	0	0	1	5	0	1	1	0	24	1	19	13
1306180609	4	4	4	4	2	2	2	4	4	2	2	2	2	1	1	1	1	1	2	2	2	2	2	2	2	2	0	0	0	0	1	69	1	2	0	2	1	0	0	1	5	0	1	1	0	20	1	16	14
1408200531	5	5	4	5	3	2	3	2	3	2	2	2	2	1	1	1	2	2	2	2	2	2	2	2	2	2	0	0	0	0	1	69	1	4	0	2	0	1	0	1	4	0	1	1	0	23	1	19	13
1408200572	4	4	4	4	4	3	4	3	3	2	2	2	2	1	1	1	2	2	2	2	2	2	2	2	2	2	0	0	0	0	1	69	1	2	0	2	1	0	0	1	3	0	2	1	0	19	1	16	17
1506010608	5	4	5	4	1	1	4	4	4	1	2	2	2	1	1	1	2	2	2	2	2	2	2	2	1	1	0	0	0	0	1	69	1	1	0	2	1	0	0	1	5	0	1	1	0	21	1	18	14
6111020220024	5	5	5	4	#NULL!	#NULL!	#NULL!	#NULL!	#NULL!	2	2	2	2	1	1	1	2	2	2	2	2	2	2	2	2	2	0	0	0	1	1	69	0	2	#NULL!	2	1	0	0	1	5	0	2	2	0	25	1	19	#NULL!
6111020624012	3	3	3	3	1	1	1	1	1	2	2	2	1	1	1	1	1	2	1	1	1	1	2	2	3	3	0	0	0	0	1	69	1	2	1	2	1	0	0	1	5	0	1	1	0	15	1	12	5
6111020910022	4	4	4	4	2	1	2	2	2	2	2	2	2	1	1	1	1	2	2	2	2	2	2	2	3	2	0	0	0	0	1	69	0	2	0	2	0	1	0	1	4	0	1	1	0	25	1	16	9
6211020337029	4	3	4	3	1	1	1	3	3	2	2	2	2	1	1	1	2	2	2	2	2	2	2	2	6	2	0	0	0	0	1	69	1	4	1	2	1	0	1	4	1	0	1	1	0	25	1	14	9
6211020431012	3	3	3	3	2	1	2	1	1	2	2	1	2	1	1	1	2	2	2	2	2	2	2	2	3	2	0	0	0	0	1	69	1	3	1	2	0	1	1	1	2	0	1	1	0	19	1	12	7
6211020433010	3	3	3	3	1	1	1	1	2	2	1	2	2	1	1	1	2	2	1	2	2	2	2	2	4	1	0	0	0	0	1	69	1	3	1	2	0	1	0	2	2	0	2	1	0	25	1	12	6
6211020434015	5	5	5	3	1	1	1	2	2	2	2	2	2	1	1	1	1	2	1	2	2	1	1	2	1	1	0	0	0	1	1	69	1	3	1	3	1	0	0	1	1	0	2	2	0	25	1	18	7
6211030213025	4	4	4	4	3	3	3	3	3	1	2	2	2	1	1	1	2	1	2	2	2	2	2	2	2	1	1	1	0	0	1	69	1	3	1	2	0	1	0	1	1	0	1	3	1	23	1	16	15
6211041144024	5	5	5	5	3	1	1	1	1	2	2	2	2	1	1	1	2	2	2	2	2	2	2	2	1	1	0	1	0	0	1	69	0	3	1	2	1	1	0	1	3	0	2	2	0	25	1	20	7
6311020103031	5	4	4	5	4	3	3	4	4	2	2	2	2	1	1	1	2	2	2	2	2	1	1	1	6	3	0	1	0	0	1	69	0	1	0	1	1	0	0	1	3	1	1	2	0	13	1	18	18
6312010807009	2	5	5	4	2	3	1	1	1	2	2	2	2	1	1	1	2	2	1	1	1	1	2	1	6	1	0	1	0	0	1	69	0	1	0	2	1	0	0	1	1	0	1	2	0	22	1	16	8
6312010823010	4	5	4	3	3	3	1	1	1	1	2	1	2	1	2	1	2	2	2	2	2	2	2	2	1	2	1	1	1	1	1	69	1	1	0	2	1	0	0	1	2	0	2	5	1	21	1	16	9
6312051335055	5	5	5	5	4	4	4	3	3	2	2	2	2	1	1	1	1	2	2	2	2	2	2	2	3	2	0	0	0	0	1	69	1	3	1	2	0	1	0	1	1	0	2	1	0	20	1	20	18
6312051437067	4	4	4	4	2	2	2	4	3	2	2	1	2	1	1	1	1	2	1	2	2	2	2	2	2	5	0	0	1	0	1	69	1	1	0	2	1	0	1	1	5	0	2	2	0	20	1	16	13
6312090403117	5	4	4	5	4	3	3	3	4	2	2	1	1	1	1	1	1	1	2	2	2	2	2	2	6	1	0	0	0	0	1	69	1	3	0	2	0	1	0	1	2	0	2	1	0	21	1	18	17
6122031436039	5	5	5	5	3	1	3	1	3	1	2	1	2	2	1	1	1	1	1	1	1	2	2	2	1	1	1	1	0	1	1	70	0	1	0	2	1	1	0	1	5	0	3	4	1	20	1	20	11
6211011121008	4	4	4	4	2	2	3	1	3	1	2	2	2	1	1	1	2	2	2	2	2	2	2	2	3	2	0	0	0	0	1	70	0	1	1	2	1	0	0	1	1	0	2	1	0	15	1	16	11
6211011121009	4	5	5	4	2	2	3	3	4	2	2	2	1	1	1	1	2	2	1	2	2	2	2	2	1	1	0	0	0	0	1	70	1	2	1	2	1	0	0	1	5	0	1	1	0	24	1	18	14
6211020433007	5	5	5	5	4	4	4	3	4	1	2	1	2	1	1	1	2	2	1	2	2	2	2	2	1	5	1	0	0	0	1	70	1	6	1	2	0	1	0	3	1	0	1	2	0	25	1	20	19
6211040844005	4	4	3	3	1	1	1	1	2	2	1	2	2	1	1	1	1	2	2	2	2	2	2	2	1	2	0	0	0	1	1	70	0	3	1	2	1	0	0	1	1	0	2	2	0	19	1	14	6
6211041144034	4	4	4	4	2	1	1	1	1	2	2	1	2	1	1	1	2	1	2	2	2	2	2	2	2	3	0	0	0	0	1	70	0	2	1	4	1	1	0	1	1	1	2	1	0	19	1	16	6
6312010407004	5	5	4	4	4	3	2	1	2	2	1	2	2	1	1	1	1	2	1	2	1	1	1	1	1	1	0	0	0	0	1	70	0	1	0	2	0	1	0	1	1	0	1	1	0	23	1	18	12
6312010637005	5	5	4	4	2	2	2	3	3	2	2	2	2	1	1	1	2	1	2	2	2	2	2	2	2	2	0	0	1	0	1	70	1	2	0	2	1	0	1	1	5	0	1	2	0	20	1	18	12
6312040203102	5	5	4	4	4	3	4	4	4	1	2	2	2	2	1	1	1	1	1	1	1	2	2	2	7	1	0	0	0	0	1	70	0	1	1	2	1	1	0	1	5	0	1	1	0	20	1	18	19
22113004	4	4	4	4	4	4	4	4	4	2	2	2	2	1	1	1	1	1	1	1	2	2	2	2	7	5	0	1	0	1	1	71	1	2	0	2	1	0	0	1	4	0	1	3	1	18	1	16	20
1505280518	4	4	4	4	3	3	3	3	3	2	2	1	2	1	1	1	2	2	2	2	2	2	2	2	2	2	1	0	0	1	1	71	1	2	0	2	1	0	0	1	4	0	1	3	1	25	1	16	15
1506010543	5	5	5	5	3	3	4	4	4	1	2	2	1	2	1	1	2	2	1	1	2	2	2	1	1	1	0	1	0	1	1	71	0	1	0	2	1	1	0	1	5	0	2	3	1	25	1	20	18
6111020126041	4	4	4	4	2	2	2	2	2	2	2	1	2	2	1	1	2	2	2	2	2	2	2	2	3	3	0	0	0	0	1	71	1	1	1	4	0	1	0	1	5	1	1	1	0	25	1	16	10
6111020710038	5	5	5	4	4	1	4	4	4	2	2	2	2	1	1	1	2	2	2	2	2	1	1	2	2	2	0	0	0	0	1	71	1	1	1	2	1	0	1	1	4	0	1	1	0	25	1	19	17
6211011121002	4	4	4	4	2	1	2	2	2	1	2	2	2	1	1	1	2	2	2	2	2	2	2	2	3	2	0	0	0	0	1	71	0	1	1	2	1	0	0	1	4	0	2	1	0	20	1	16	9
6211020433031	4	4	4	4	4	1	3	1	3	2	2	2	2	1	1	1	2	2	1	2	2	2	2	2	1	1	0	0	0	0	1	71	1	3	1	2	0	1	0	2	3	0	2	1	0	20	1	16	12
6211020436034	4	4	4	4	3	3	4	3	4	2	2	2	2	1	1	1	2	2	2	2	2	2	2	2	5	5	0	0	0	0	1	71	1	4	1	2	0	1	1	5	1	0	2	1	0	23	1	16	17
6211030212001	3	1	1	1	2	1	2	2	2	1	2	2	2	1	1	1	1	2	2	1	1	2	2	2	2	1	0	0	0	0	1	71	1	5	1	2	0	1	0	1	5	0	1	1	0	22	1	6	9
6211030213007	4	4	4	4	2	3	4	4	4	1	2	1	2	1	1	1	2	2	2	2	2	2	2	2	2	3	0	0	1	1	1	71	1	3	0	2	0	1	0	1	1	0	1	3	1	25	1	16	17
6211041144018	5	5	5	5	1	1	1	1	1	2	2	2	2	1	2	1	2	2	2	1	2	2	2	2	1	1	0	1	0	1	1	71	1	3	1	2	1	0	1	1	3	0	2	3	1	22	1	20	5
6312010337007	4	4	4	4	2	2	2	4	3	2	2	2	1	1	1	2	1	2	1	1	2	2	2	2	2	2	0	0	0	1	0	71	1	2	0	2	1	0	1	1	1	0	2	1	0	20	1	16	13
6312010637002	4	4	4	4	2	2	2	4	3	2	2	2	2	1	1	1	1	1	2	2	2	2	2	2	2	2	0	0	0	0	1	71	1	2	0	2	1	0	0	1	5	0	1	1	0	20	1	16	13
6312051036015	5	5	5	5	4	4	4	4	4	2	2	2	2	1	1	1	2	2	1	1	2	2	2	2	1	1	0	0	0	0	1	71	1	3	0	2	0	1	0	1	1	0	1	1	0	25	1	20	20
6312111203128	5	5	4	4	4	4	3	3	3	1	2	2	2	1	1	1	1	1	2	2	2	2	2	2	5	2	0	0	0	0	1	71	1	2	0	2	1	0	1	1	1	0	1	1	0	22	1	18	17
6312111232048	4	4	4	4	4	3	4	3	3	2	2	2	2	1	1	1	2	2	1	1	1	2	2	2	5	3	0	1	0	0	1	71	0	1	0	4	1	1	0	1	3	0	2	2	0	20	1	16	17
22117010	5	5	5	5	4	1	4	4	4	1	2	2	2	1	1	1	2	2	2	1	1	1	1	1	6	2	1	1	0	0	1	72	0	1	0	2	1	0	0	1	5	0	3	3	1	20	1	20	17
1408150540	5	5	5	4	3	4	4	4	4	2	1	2	2	2	1	2	2	2	#NULL!	#NULL!	#NULL!	#NULL!	#NULL!	#NULL!	3	2	0	0	0	1	1	72	1	3	0	2	1	1	0	1	3	0	3	2	0	23	1	19	19
1408200622	5	4	4	4	1	1	3	4	3	1	2	2	2	1	1	2	2	1	2	2	2	2	2	2	2	1	0	0	0	0	1	72	1	2	0	2	1	1	0	1	5	0	1	1	0	24	1	17	12
6211011123007	4	4	4	4	1	1	1	1	1	1	2	2	2	1	1	1	2	2	2	2	2	2	2	2	5	2	0	0	0	0	1	72	0	1	1	2	0	1	0	1	5	0	2	1	0	25	1	16	5
6211011125031	4	4	4	4	2	2	2	3	3	2	2	1	1	1	1	1	2	2	1	2	2	2	2	2	5	2	0	1	0	1	1	72	0	1	1	4	0	1	0	1	4	0	2	3	1	20	1	16	12
6211011126013	4	4	4	4	2	1	2	2	2	2	1	1	1	1	1	1	2	2	2	1	2	2	2	2	4	3	1	0	0	1	1	72	0	2	1	2	1	0	0	1	3	0	2	3	1	14	1	16	9
6211020437021	4	4	4	4	2	3	3	3	3	2	2	2	2	1	1	1	2	2	2	2	2	2	2	2	5	2	0	0	0	0	1	72	0	4	1	2	0	1	0	3	3	0	2	1	0	17	1	16	14
6211020437038	4	4	4	4	2	1	2	3	3	1	2	2	2	1	1	1	2	2	2	2	2	2	2	2	2	2	0	0	0	0	1	72	0	4	1	4	0	1	0	1	1	1	1	1	0	25	1	16	11
6211041144013	5	5	5	5	1	1	1	1	1	1	2	2	2	1	1	1	2	1	2	2	2	2	2	2	2	1	0	1	0	0	1	72	1	5	1	2	0	1	0	3	5	0	1	2	0	25	1	20	5
6211041144026	5	5	5	5	1	1	1	1	2	2	2	2	2	1	1	1	2	1	2	2	2	2	2	2	1	1	0	0	0	0	1	72	1	6	1	2	0	1	0	1	5	0	1	1	0	25	1	20	6
22117005	4	4	4	4	3	2	2	3	3	2	2	1	2	2	1	1	2	2	1	1	1	2	2	2	2	2	0	0	0	1	0	73	0	1	0	2	1	0	0	1	2	0	2	1	0	20	1	16	13
1307230513	4	4	4	4	3	3	3	3	3	1	2	1	2	1	1	1	2	1	1	2	2	2	2	2	4	3	0	1	0	0	1	73	1	2	0	2	1	0	0	1	5	0	3	2	0	20	1	16	15
1506010597	5	5	4	4	3	3	4	4	4	2	2	2	2	1	1	1	2	2	2	2	2	2	2	2	2	1	0	0	0	0	1	73	0	3	0	2	1	0	0	1	3	0	1	1	0	23	1	18	18
6211011123011	4	4	4	4	1	1	1	1	1	2	2	2	2	1	1	1	2	2	1	1	2	2	2	2	5	2	0	0	0	0	1	73	0	1	1	2	1	1	0	1	5	0	2	1	0	25	1	16	5
6211020431014	5	5	4	2	3	4	2	1	2	1	2	1	2	1	1	1	2	2	2	2	2	1	2	1	6	5	0	1	1	0	1	73	0	3	1	4	0	1	0	1	2	1	1	3	1	19	1	16	12
6211031112015	5	5	5	3	4	1	4	4	4	1	1	1	1	1	2	2	2	1	1	1	1	2	2	1	3	1	0	1	0	1	0	73	0	3	1	2	0	1	0	1	2	0	2	2	0	19	1	18	17
6312010403003	5	5	4	4	4	3	4	4	4	1	2	2	2	1	1	1	1	2	1	1	1	2	2	2	6	1	0	0	0	0	1	73	1	1	0	2	1	0	0	1	1	0	1	1	0	24	1	18	19
6312051037014	4	4	4	4	4	4	3	3	4	2	2	2	2	1	1	1	2	2	2	2	2	2	2	2	2	6	0	0	0	0	1	73	1	2	0	2	0	1	0	1	1	0	1	1	0	20	1	16	18
6312060933030	4	5	4	4	2	1	4	4	4	1	2	2	1	1	1	1	2	1	2	2	1	2	2	2	2	5	0	0	0	0	1	73	1	2	0	2	1	0	0	1	5	0	1	1	0	19	1	17	15
6312090435034	5	4	4	4	4	3	3	2	3	2	2	2	2	1	1	1	2	2	1	1	2	2	2	2	3	2	0	0	0	0	1	73	0	1	0	2	1	1	0	1	1	0	1	1	0	20	1	17	15
1306190355	5	4	4	5	4	3	3	4	4	1	2	2	2	1	1	1	2	2	2	2	2	2	2	2	6	1	0	0	0	0	1	74	0	1	0	4	1	0	0	1	5	1	1	1	0	19	1	18	18
1506010627	4	4	4	4	2	2	2	4	3	1	2	2	1	1	1	1	1	1	2	1	2	2	2	2	2	2	0	0	0	0	1	74	1	3	0	2	1	0	0	1	4	0	1	1	0	20	1	16	13
6122031134035	5	5	4	5	3	2	3	3	3	2	2	2	2	1	1	1	2	2	2	2	2	2	2	2	2	2	0	0	0	0	1	74	1	1	0	2	1	1	0	1	1	0	1	1	0	23	1	19	14
6211011121026	5	4	5	5	2	1	1	3	4	2	2	2	2	1	1	2	2	1	2	1	2	2	2	2	2	4	0	0	0	0	1	74	0	2	1	4	1	0	1	1	1	1	2	1	0	17	1	19	11
6211020433041	4	4	4	4	4	2	4	1	4	1	2	1	2	1	1	1	2	1	1	2	1	2	2	2	1	3	1	0	0	1	1	74	0	2	1	2	0	1	0	1	1	0	3	3	1	23	1	16	15
6211030213015	1	1	1	1	4	1	1	1	2	2	2	2	1	1	1	1	2	2	1	2	2	1	2	2	1	1	0	0	0	0	1	74	0	2	1	4	0	1	0	1	5	1	1	1	0	24	1	4	9
6312051431085	4	4	4	4	3	3	3	2	3	1	2	2	2	1	1	1	2	1	2	2	2	2	2	2	2	2	0	0	0	0	1	74	1	1	0	2	1	0	0	1	4	0	1	1	0	25	1	16	14
6312051435048	4	4	4	4	4	3	3	3	3	2	2	2	2	1	1	1	2	2	1	2	2	2	2	2	5	3	0	0	0	0	1	74	0	2	1	4	1	0	0	1	1	1	1	1	0	20	1	16	16
6312111237055	4	4	4	4	2	1	2	2	2	1	2	2	2	1	1	1	2	1	2	2	1	2	2	2	2	2	0	1	0	0	1	74	0	2	1	2	1	1	0	1	1	0	1	2	0	19	1	16	9
21112008	5	5	4	5	3	2	2	2	3	2	2	1	2	1	1	1	2	2	1	2	2	1	2	2	2	5	0	0	0	0	1	75	0	1	0	4	1	0	0	1	5	0	1	1	0	24	1	19	12
21117003	4	4	4	4	4	4	4	1	3	2	2	2	2	1	1	1	2	2	1	1	1	1	2	2	1	1	0	0	0	0	1	75	1	1	0	2	1	0	0	1	3	1	2	1	0	20	1	16	16
6111020303072	5	5	5	5	4	4	4	4	4	2	2	1	1	1	1	1	2	2	1	1	1	2	2	2	7	1	0	0	0	0	1	75	0	2	1	2	1	1	0	1	5	0	1	1	0	25	1	20	20
6122031126057	4	4	4	4	3	4	3	3	4	1	2	1	2	1	1	1	2	2	2	2	2	2	2	2	3	2	0	1	0	1	1	75	0	1	0	2	1	0	0	1	5	0	3	3	1	20	1	16	17
6122031403121	5	4	4	5	4	3	3	4	3	1	2	2	2	1	1	1	1	1	2	2	2	2	2	2	5	1	0	0	0	0	1	75	1	1	0	2	1	0	0	1	5	0	2	1	0	19	1	18	17
6211011125021	5	4	4	4	1	2	3	1	3	1	1	2	1	1	1	1	1	1	1	1	2	2	2	2	1	2	1	1	0	0	1	75	0	3	1	4	0	1	0	4	3	0	3	3	1	19	1	17	10
6211020431059	4	4	4	4	1	1	1	1	1	2	2	2	2	2	1	1	1	1	2	2	2	2	2	2	3	3	0	0	0	0	0	75	1	1	1	2	1	0	0	5	1	0	2	0	0	15	1	16	5
6311020103033	5	5	4	5	4	3	4	3	3	2	2	2	2	1	1	1	2	2	2	2	2	1	2	2	1	1	0	0	0	0	1	75	1	5	0	2	0	1	0	1	5	0	1	1	0	24	1	19	17
6312010329018	4	4	4	4	3	3	#NULL!	3	4	1	2	2	2	1	1	1	1	2	2	2	2	2	2	2	6	1	0	0	0	0	1	75	1	4	0	4	1	0	0	1	3	1	1	1	0	23	1	16	#NULL!
6312010331012	4	4	4	4	4	3	4	2	4	1	2	2	2	1	1	1	2	1	2	2	2	2	2	2	2	2	0	0	0	0	1	75	1	2	0	2	0	0	1	1	4	0	2	1	0	20	1	16	17
6312010633002	5	4	5	5	2	1	4	1	4	2	2	2	1	1	1	1	2	1	2	2	2	2	2	2	6	1	0	0	0	0	1	75	1	1	0	2	1	0	0	1	5	0	1	1	0	24	1	19	12
110031	3	3	3	3	3	1	3	3	3	2	2	2	2	1	1	1	2	2	1	1	2	2	2	1	3	2	0	0	0	0	1	76	1	3	1	2	0	1	1	4	3	0	2	1	0	20	1	12	13
21113011	4	4	4	4	3	3	2	2	2	1	2	2	2	1	2	1	2	2	1	1	1	1	2	2	3	3	0	0	0	1	1	76	1	1	0	2	1	0	0	1	4	0	1	2	0	19	1	16	12
22111003	4	4	4	4	2	2	3	1	3	1	2	2	2	1	1	1	2	2	1	1	2	2	2	2	3	3	0	0	0	0	1	76	1	2	0	2	1	0	0	1	1	0	1	1	0	21	1	16	11
6111020916004	5	5	5	4	3	3	3	1	4	2	2	2	2	1	1	1	2	2	1	1	1	1	2	2	2	2	0	0	0	0	1	76	0	3	1	2	0	1	0	1	1	0	1	1	0	24	1	19	14
6211011121005	4	4	3	3	2	2	2	3	3	2	2	2	1	1	2	2	1	2	1	2	2	2	2	2	2	3	0	1	0	0	0	76	1	2	1	2	1	0	1	1	5	0	2	1	0	19	1	14	12
6211011121018	4	4	3	4	2	1	2	2	2	1	1	1	2	1	1	1	1	1	1	2	1	2	2	2	1	1	0	1	0	0	1	76	1	3	1	2	1	0	0	1	5	0	2	2	0	17	1	15	9
6211011125005	3	3	3	3	3	3	3	3	3	2	2	1	1	1	1	1	2	2	2	2	2	2	2	2	5	4	1	1	0	1	1	76	1	1	1	2	1	0	1	1	3	0	2	4	1	25	1	12	15
6211011126003	5	5	5	5	1	1	1	1	1	1	1	2	2	1	1	1	1	2	2	1	1	2	1	1	1	2	0	1	1	1	1	76	0	1	1	2	1	0	0	1	1	0	2	4	1	12	1	20	5
6211020136004	5	5	5	5	4	4	4	1	4	1	2	2	2	1	1	1	2	2	1	1	2	2	1	2	1	1	0	0	0	1	1	76	0	2	1	4	0	1	0	1	2	1	2	2	0	22	1	20	17
6211020337042	4	4	4	4	2	3	1	3	1	2	2	2	2	1	1	1	2	2	2	2	2	2	2	2	1	1	0	0	0	0	1	76	1	3	1	2	0	1	1	1	1	0	2	1	0	25	1	16	10
6211020634030	5	5	5	4	2	2	2	1	2	1	2	1	1	1	1	1	2	1	1	1	1	2	2	2	4	2	0	0	0	0	1	76	1	3	1	2	0	1	0	1	1	0	2	1	0	24	1	19	9
6211030213018	3	3	3	3	2	2	2	3	2	2	2	2	2	1	1	1	2	2	1	2	2	2	2	2	5	3	0	1	0	1	1	76	0	2	1	2	0	1	0	1	2	0	1	3	1	0	1	12	11
[truncated: 593 more rows]
[truncated: 4 more columns]
